# Supplementary material for: Drug Repurposing in Rare Diseases: An Integrative Study of Drug Screening and Transcriptomic Analysis in Nephropathic Cystinosis
Source: Int J Mol Sci. 2021 Nov 27;22(23):12829. doi: 10.3390/ijms222312829 (PMC8657658; doi:10.3390/ijms222312829)
Supplement: Supplementary file 1 [file ijms-22-12829-s001.zip]

Archive with 7 entries (7 files):
- Supplementary Figure S1.jpg
- Supplementary Figure S2.jpg
- Supplementary Figure S3.jpg
- Supplementary Table S1.pdf
- Supplementary Table S2.pdf
- Supplementary Table S3.pdf
- Supplementary Table S4.xlsx
