# Supplementary material for: Drug Repurposing in Rare Diseases: An Integrative Study of Drug Screening and Transcriptomic Analysis in Nephropathic Cystinosis
Source: Int J Mol Sci. 2021 Nov 27;22(23):12829. doi: 10.3390/ijms222312829 (PMC8657658; doi:10.3390/ijms222312829)
Supplement: Supplementary file 1 [file ijms-22-12829-s001.zip › Supplementary Table S4.xlsx]

## Sheet: Foglio1
	Up-regulated genes - On/Off Table										Down-regulated genes - On/Off Table
	Gene	alexidine	beta-escin	digoxin	disulfiram	fluspirilene	sum				Gene	alexidine	beta-escin	digoxin	disulfiram	fluspirilene	sum
	BRD2	1	1	1	1	1	5				ABCF2	1	1	1	1	1	5
	BTG1	1	1	1	1	1	5				BDH1	1	1	1	1	1	5
	CBLB	1	1	1	1	1	5				DARS2	1	1	1	1	1	5
	CD55	1	1	1	1	1	5				EXOSC7	1	1	1	1	1	5
	CREM	1	1	1	1	1	5				MMACHC	1	1	1	1	1	5
	IER3	1	1	1	1	1	5				MPZL1	1	1	1	1	1	5
	KLHL24	1	1	1	1	1	5				NARS2	1	1	1	1	1	5
	MAFF	1	1	1	1	1	5				SKP2	1	1	1	1	1	5
	NEU1	1	1	1	1	1	5				SKP2	1	1	1	1	1	5
	NPC1	1	1	1	1	1	5				TRIM14	1	1	1	1	1	5
	NR4A1	1	1	1	1	1	5				TRIP13	1	1	1	1	1	5
	NR4A2	1	1	1	1	1	5				WDR46	1	1	1	1	1	5
	PPP1R15A	1	1	1	1	1	5				ZNF395	1	1	1	1	1	5
	SAT1	1	1	1	1	1	5				ACD	1	1	1	0	1	4
	SKIL	1	1	1	1	1	5				AGPAT5	1	0	1	1	1	4
	AHR	1	1	1	1	0	4				AKAP1	1	0	1	1	1	4
	AKAP13	1	0	1	1	1	4				ANP32A	0	1	1	1	1	4
	ATXN1	1	1	0	1	1	4				ARHGEF10L	0	1	1	1	1	4
	BCL6	1	1	1	0	1	4				ATR	1	1	0	1	1	4
	BPI	1	0	1	1	1	4				BRCC3	1	1	1	1	0	4
	CASR	1	1	1	0	1	4				C6orf120	0	1	1	1	1	4
	CLCN6	1	0	1	1	1	4				CAND1	1	1	1	0	1	4
	CPEB3	1	1	1	0	1	4				CC2D2B	0	1	1	1	1	4
	CREM	1	1	1	1	0	4				CCDC51	1	1	1	0	1	4
	EGR1	0	1	1	1	1	4				CCNE2	1	1	1	0	1	4
	EGR2	0	1	1	1	1	4				CD3EAP	1	0	1	1	1	4
	EIF1	1	0	1	1	1	4				DFFB	0	1	1	1	1	4
	EPAS1	1	1	1	0	1	4				EIF2B3	0	1	1	1	1	4
	FOXO3	1	0	1	1	1	4				ERLIN1	1	0	1	1	1	4
	GABARAPL1	1	0	1	1	1	4				ERLIN1	0	1	1	1	1	4
	GEM	1	1	1	0	1	4				EXOSC2	1	0	1	1	1	4
	GMEB2	1	0	1	1	1	4				FARSA	1	0	1	1	1	4
	HBEGF	1	1	1	1	0	4				FARSA	1	1	1	1	0	4
	HBP1	1	0	1	1	1	4				FASTKD1	1	0	1	1	1	4
	HIST1H2AE	1	1	1	0	1	4				FLAD1	1	0	1	1	1	4
	HIVEP1	1	0	1	1	1	4				FUT4	1	1	1	1	0	4
	HUS1	0	1	1	1	1	4				HAUS7	1	1	0	1	1	4
	IER5	1	1	1	1	0	4				HEATR1	1	1	0	1	1	4
	INSIG1	1	1	1	0	1	4				HNRNPA0	1	0	1	1	1	4
	INSIG1	1	1	1	0	1	4				HTRA2	1	1	0	1	1	4
	INSIG1	1	1	1	0	1	4				INTS5	1	0	1	1	1	4
	IRS2	1	1	1	1	0	4				IVNS1ABP	1	1	1	0	1	4
	ITSN2	0	1	1	1	1	4				KANK1	1	0	1	1	1	4
	JUND	1	1	1	1	0	4				LGR4	1	1	1	1	0	4
	KLHL24	1	0	1	1	1	4				LSM2	1	1	0	1	1	4
	LDLR	1	0	1	1	1	4				MAT2A	1	1	1	1	0	4
	LDLR	1	0	1	1	1	4				MCAT	1	0	1	1	1	4
	LPIN1	1	1	0	1	1	4				MCM3	1	1	0	1	1	4
	MAFG	1	1	1	1	0	4				METTL13	1	1	1	0	1	4
	MBNL2	1	0	1	1	1	4				MPHOSPH9	0	1	1	1	1	4
	NFKBIA	0	1	1	1	1	4				MRPL16	1	1	1	0	1	4
	NR3C1	1	1	1	1	0	4				MRPL17	1	1	1	1	0	4
	NR4A2	1	0	1	1	1	4				MRPL18	1	1	1	0	1	4
	NR4A2	0	1	1	1	1	4				MRPL24	1	0	1	1	1	4
	NR4A3	1	1	1	0	1	4				MRPS12	1	1	0	1	1	4
	PPP1R15A	1	1	1	1	0	4				MRPS12	1	1	0	1	1	4
	RAB3GAP2	1	0	1	1	1	4				MRPS17	1	0	1	1	1	4
	SAT1	1	1	1	1	0	4				MRPS34	1	0	1	1	1	4
	SDCBP	1	1	1	0	1	4				MRS2	1	1	1	1	0	4
	SIK3	1	1	1	1	0	4				MSH2	1	1	1	0	1	4
	SRCAP	1	0	1	1	1	4				MSH6	1	1	1	0	1	4
	TNFAIP3	1	1	1	0	1	4				MSTO1	1	1	1	1	0	4
	TNFAIP3	0	1	1	1	1	4				MYCBP	1	1	0	1	1	4
	TSC22D3	1	1	0	1	1	4				NOLC1	1	1	0	1	1	4
	TUFT1	1	1	1	1	0	4				NOP16	1	0	1	1	1	4
	UBC	1	1	0	1	1	4				NSD1	1	0	1	1	1	4
	WDR47	1	0	1	1	1	4				NUP210	1	0	1	1	1	4
	YPEL5	1	0	1	1	1	4				NUP62	1	0	1	1	1	4
	ZNF10	1	0	1	1	1	4				P2RY2	1	1	0	1	1	4
	ABCC3	0	1	1	0	1	3				PDSS1	1	0	1	1	1	4
	ACSL3	1	0	0	1	1	3				PMPCA	1	0	1	1	1	4
	ADAM17	0	1	1	1	0	3				POLR1E	1	1	1	1	0	4
	AFF4	0	1	1	0	1	3				POP1	1	1	1	1	0	4
	AKAP8L	0	0	1	1	1	3				PREP	1	0	1	1	1	4
	ALDOB	1	0	1	0	1	3				PRMT5	1	1	1	1	0	4
	AMY1A	1	1	0	1	0	3				PSMA2	1	1	1	0	1	4
	ANKRD12	1	0	1	1	0	3				PSMD12	1	1	1	0	1	4
	AP4E1	1	1	1	0	0	3				RABL3	1	1	0	1	1	4
	ATF3	0	1	1	0	1	3				RBM12	1	0	1	1	1	4
	ATF4	1	0	0	1	1	3				RBM8A	0	1	1	1	1	4
	ATF7IP	1	0	1	0	1	3				RRP1	1	0	1	1	1	4
	ATG12	1	0	0	1	1	3				RRP7A	0	1	1	1	1	4
	ATP2B1	1	1	1	0	0	3				SAMM50	1	1	1	1	0	4
	ATP2B1	1	0	1	1	0	3				SCLY	1	0	1	1	1	4
	ATP6V1A	0	0	1	1	1	3				SCRIB	1	0	1	1	1	4
	ATP6V1E1	0	0	1	1	1	3				SEPHS1	1	1	0	1	1	4
	AVL9	0	1	1	0	1	3				SERBP1	1	1	1	0	1	4
	BANP	0	0	1	1	1	3				SIVA1	1	1	0	1	1	4
	BAZ2B	1	0	1	0	1	3				SLC25A11	1	1	0	1	1	4
	BCL2L11	1	1	1	0	0	3				SLC25A12	0	1	1	1	1	4
	BIRC3	0	1	1	0	1	3				SLC25A22	1	1	0	1	1	4
	C13orf15	1	1	0	1	0	3				SLC39A8	1	1	1	0	1	4
	C19orf54	1	0	0	1	1	3				SLC5A3	1	1	1	0	1	4
	C1orf38	1	1	0	1	0	3				SMUG1	0	1	1	1	1	4
	C20orf111	1	0	0	1	1	3				SRRD	1	0	1	1	1	4
	C3AR1	1	1	0	1	0	3				SRSF1	1	1	0	1	1	4
	C4orf23	1	1	0	0	1	3				SSSCA1	1	1	1	1	0	4
	C9orf91	1	1	0	0	1	3				TCFL5	1	0	1	1	1	4
	CAP2	1	0	0	1	1	3				TGFBRAP1	1	0	1	1	1	4
	CARS	1	0	0	1	1	3				TTLL12	1	0	1	1	1	4
	CARS	1	1	0	1	0	3				TUBG1	1	1	1	0	1	4
	CCDC28B	1	1	0	0	1	3				UMPS	1	0	1	1	1	4
	CCNG2	1	1	0	1	0	3				UNG	1	1	0	1	1	4
	CCNG2	1	0	0	1	1	3				WDR77	1	1	0	1	1	4
	CCRN4L	1	0	1	1	0	3				ZBTB1	1	1	0	1	1	4
	CD52	1	1	0	0	1	3				ZNF512B	1	1	1	0	1	4
	CD55	1	0	1	1	0	3				ZNF589	1	1	1	1	0	4
	CDK17	1	0	1	1	0	3				ABCF2	1	0	0	1	1	3
	CDKL3	1	1	0	1	0	3				ABT1	0	1	1	1	0	3
	CDKN1A	1	0	1	1	0	3				ACCN2	1	0	1	1	0	3
	CEBPB	1	0	0	1	1	3				ACTR5	1	0	1	0	1	3
	CEBPG	1	0	0	1	1	3				ACTR8	1	1	0	1	0	3
	CEP152	1	0	1	1	0	3				ADH5	0	1	1	0	1	3
	CGA	1	1	0	0	1	3				ADSL	0	0	1	1	1	3
	CHIC2	1	0	0	1	1	3				AGGF1	0	0	1	1	1	3
	CHRNE	1	1	1	0	0	3				AIP	0	1	0	1	1	3
	CLDN1	0	1	1	0	1	3				AK4	1	1	0	1	0	3
	CLK1	1	0	1	1	0	3				AKAP1	1	0	1	0	1	3
	COL1A2	1	1	0	0	1	3				ALDH1B1	1	1	0	1	0	3
	COPE	1	1	1	0	0	3				ALDH5A1	1	0	1	0	1	3
	CREB3L2	0	1	0	1	1	3				ALMS1	1	0	1	0	1	3
	CREBBP	0	0	1	1	1	3				ANAPC5	0	1	0	1	1	3
	CTTN	1	1	1	0	0	3				ANGEL1	1	0	0	1	1	3
	CXCL2	1	1	1	0	0	3				ANKRD6	1	1	0	0	1	3
	CYLD	0	0	1	1	1	3				ANP32A	0	0	1	1	1	3
	DDIT4	0	1	0	1	1	3				API5	0	1	1	0	1	3
	DGKD	0	1	1	1	0	3				APP	0	1	1	1	0	3
	DHRS9	1	0	1	0	1	3				ARHGAP11A	0	0	1	1	1	3
	DKK2	1	1	0	1	0	3				ARMC7	0	0	1	1	1	3
	DLX2	1	0	1	1	0	3				ARMC9	1	1	0	1	0	3
	DNAJB9	1	0	0	1	1	3				ASB13	1	1	1	0	0	3
	DUSP4	1	1	0	0	1	3				ASB8	0	1	1	0	1	3
	DYRK1A	1	1	0	0	1	3				ASH2L	0	1	1	0	1	3
	EGR1	0	1	1	0	1	3				ASTN2	1	1	1	0	0	3
	EGR3	1	1	0	0	1	3				ATP2A2	1	0	1	1	0	3
	EIF1	1	0	1	1	0	3				ATP5S	0	1	1	0	1	3
	EIF1	1	0	1	1	0	3				B3GNTL1	0	1	1	1	0	3
	EIF1	0	1	0	1	1	3				BICD2	1	1	0	0	1	3
	EIF2C2	0	1	1	1	0	3				BLM	0	1	1	0	1	3
	ELF3	1	0	1	0	1	3				BLOC1S1	0	1	0	1	1	3
	ERAP1	0	1	1	0	1	3				BOLA2	1	0	0	1	1	3
	ERO1LB	1	0	1	0	1	3				BOP1	1	0	0	1	1	3
	ETV5	1	1	0	1	0	3				BRCA1	0	1	1	1	0	3
	EWSR1	1	0	1	1	0	3				BRCA2	0	1	1	0	1	3
	FADS1	0	1	0	1	1	3				BRIX1	0	1	1	0	1	3
	FAF2	0	1	1	1	0	3				BYSL	1	0	0	1	1	3
	FAM153A	0	1	0	1	1	3				C12orf24	0	1	1	0	1	3
	FEM1B	1	0	0	1	1	3				C12orf48	0	0	1	1	1	3
	FFAR2	1	1	0	0	1	3				C14orf147	1	0	1	1	0	3
	FGF2	0	1	1	0	1	3				C14orf169	0	0	1	1	1	3
	FILIP1L	1	1	1	0	0	3				C16orf88	1	0	1	1	0	3
	FLOT1	0	1	1	0	1	3				C16orf88	0	0	1	1	1	3
	FOS	1	0	1	1	0	3				C17orf70	1	0	1	0	1	3
	FOSB	0	1	1	0	1	3				C17orf90	0	1	1	1	0	3
	FSCN3	0	1	1	0	1	3				C1GALT1C1	0	1	0	1	1	3
	FTH1P5	1	1	0	1	0	3				C1orf123	0	1	1	0	1	3
	GAB2	1	0	0	1	1	3				C1orf25	0	1	1	0	1	3
	GABARAPL1	1	0	1	0	1	3				C20orf27	1	0	0	1	1	3
	GADD45B	1	0	1	1	0	3				C20orf27	1	1	0	0	1	3
	GADD45B	0	0	1	1	1	3				C21orf33	1	1	0	1	0	3
	GAGE1	0	1	1	0	1	3				C8orf30A	0	1	1	1	0	3
	GALNT3	1	1	0	0	1	3				C8orf55	1	0	1	1	0	3
	GAS7	1	1	0	1	0	3				C9orf3	0	1	1	0	1	3
	GCLM	1	1	0	1	0	3				C9orf95	0	1	1	0	1	3
	GLS	1	0	1	0	1	3				CA12	1	1	0	0	1	3
	GMFB	1	0	1	1	0	3				CACNG4	1	1	0	1	0	3
	GPATCH2	0	0	1	1	1	3				CALM1	0	1	0	1	1	3
	GPRC5A	0	1	1	0	1	3				CALM3	1	1	0	1	0	3
	GUK1	0	1	1	1	0	3				CAND1	1	1	1	0	0	3
	HBEGF	1	0	1	1	0	3				CARM1	1	1	0	1	0	3
	HFE	0	0	1	1	1	3				CASP6	0	1	1	0	1	3
	HIST1H1T	1	0	1	0	1	3				CAST	0	1	1	1	0	3
	HIST1H2BG	1	0	1	0	1	3				CAV2	1	1	0	1	0	3
	HIST1H2BK	1	0	1	0	1	3				CBR1	1	1	1	0	0	3
	HIST1H4D	1	0	1	0	1	3				CBX6	1	0	0	1	1	3
	HIST2H2AA3	1	1	1	0	0	3				CCDC15	0	1	1	0	1	3
	HIST2H2AA3	1	1	1	0	0	3				CCDC41	0	1	1	1	0	3
	HMGCR	1	0	1	0	1	3				CCDC56	1	0	0	1	1	3
	HMGCS1	0	1	1	0	1	3				CCDC85B	1	1	0	1	0	3
	HNRNPD	1	0	1	0	1	3				CCNA2	0	1	1	1	0	3
	HRH3	1	1	0	0	1	3				CCNA2	0	1	1	0	1	3
	HSD17B7	0	1	0	1	1	3				CCNE1	1	0	1	0	1	3
	HSPA5	1	0	0	1	1	3				CCNE2	1	0	1	0	1	3
	HSPA6	1	1	0	1	0	3				CCT6A	0	1	1	0	1	3
	IDS	0	1	0	1	1	3				CD2BP2	1	0	0	1	1	3
	IER2	0	1	1	1	0	3				CDC7	0	0	1	1	1	3
	IFIH1	1	0	0	1	1	3				CDK2	1	0	0	1	1	3
	IFIT3	1	1	0	0	1	3				CDK2	0	1	0	1	1	3
	IGK@	1	1	1	0	0	3				CDK5	1	1	0	0	1	3
	IGLJ3	1	1	1	0	0	3				CDKN2C	0	1	1	0	1	3
	IL1RN	1	0	1	1	0	3				CEP63	0	1	1	1	0	3
	IL8	0	1	1	1	0	3				CHAF1A	1	0	0	1	1	3
	ING3	1	0	1	1	0	3				CHCHD8	1	0	1	1	0	3
	INTS6	1	1	1	0	0	3				CHEK2	1	1	0	0	1	3
	INTS7	1	0	0	1	1	3				CLASP2	0	1	1	1	0	3
	IRF1	1	1	1	0	0	3				CNN2	1	1	0	1	0	3
	IRS2	1	1	1	0	0	3				CNPY2	1	0	1	1	0	3
	ITPR2	0	1	1	0	1	3				CNPY2	0	1	1	0	1	3
	JHDM1D	1	0	0	1	1	3				CPOX	0	1	1	0	1	3
	JUN	0	1	1	1	0	3				CPT1A	1	0	0	1	1	3
	JUND	1	0	1	0	1	3				CPT2	0	1	1	0	1	3
	KCMF1	1	0	1	1	0	3				CRYZ	1	1	1	0	0	3
	KCNJ2	0	1	1	0	1	3				CSE1L	1	0	1	0	1	3
	KDM6B	0	1	1	1	0	3				CSK	0	0	1	1	1	3
	KIAA0146	1	0	1	0	1	3				CSTF2T	0	1	1	0	1	3
	KIAA0415	0	1	1	1	0	3				CTNNBIP1	0	1	1	1	0	3
	KIAA0430	1	0	0	1	1	3				CUL4A	1	1	0	1	0	3
	KIF13B	1	0	0	1	1	3				DAXX	0	0	1	1	1	3
	KIF3C	0	1	0	1	1	3				DCTPP1	1	0	1	1	0	3
	KLF10	0	1	1	1	0	3				DDX19A	1	1	0	1	0	3
	KLF13	1	1	0	0	1	3				DDX28	1	0	1	0	1	3
	KLF2	1	0	1	0	1	3				DEAF1	0	0	1	1	1	3
	KLF4	1	1	0	1	0	3				DERA	0	1	1	0	1	3
	KLF6	1	0	1	0	1	3				DEXI	1	0	0	1	1	3
	KLF7	1	1	0	0	1	3				DFFA	1	1	0	1	0	3
	KLHL25	0	0	1	1	1	3				DGCR14	0	1	1	1	0	3
	KLRC1	0	1	1	0	1	3				DHFR	0	1	1	0	1	3
	KPNA4	1	0	1	1	0	3				DHFR	0	1	0	1	1	3
	LDLR	1	0	1	0	1	3				DHRS1	0	1	1	1	0	3
	LOC100129503	1	0	1	0	1	3				DHRS11	0	1	1	0	1	3
	LOC100505584	1	0	0	1	1	3				DHX15	1	1	0	1	0	3
	LPIN1	1	1	0	0	1	3				DIMT1L	0	1	1	1	0	3
	MAFF	0	1	1	1	0	3				DLAT	1	1	1	0	0	3
	MAP1LC3B	1	0	1	1	0	3				DND1	0	1	1	1	0	3
	MAP1LC3B	1	0	1	1	0	3				DPH1	1	1	0	0	1	3
	MCF2L	1	0	0	1	1	3				DPH5	0	1	1	1	0	3
	MCL1	1	1	1	0	0	3				DSCC1	1	0	1	0	1	3
	MED13L	1	1	1	0	0	3				EDC3	0	1	1	0	1	3
	MEF2D	1	0	1	1	0	3				EIF1AX	1	0	0	1	1	3
	MGEA5	1	0	1	1	0	3				EIF2B1	0	1	1	1	0	3
	MKLN1	1	0	1	1	0	3				EIF2B4	0	1	1	1	0	3
	MNT	1	1	0	1	0	3				EIF3B	1	0	1	0	1	3
	MOSPD2	1	1	0	0	1	3				EIF4E	0	1	1	0	1	3
	MT1E	1	0	0	1	1	3				EIF5B	1	0	0	1	1	3
	MT1F	1	0	0	1	1	3				ELAC2	1	0	0	1	1	3
	MT1F	1	0	0	1	1	3				ENDOD1	1	1	0	0	1	3
	MT1H	1	0	0	1	1	3				ENDOG	1	0	1	1	0	3
	MT1M	1	0	0	1	1	3				ENOSF1	0	1	1	0	1	3
	MT1P2	1	0	0	1	1	3				EPOR	0	1	1	1	0	3
	MT1X	1	0	0	1	1	3				ERCC6L	0	1	1	0	1	3
	MT1X	1	0	0	1	1	3				ETFDH	0	1	1	1	0	3
	MT2A	1	0	0	1	1	3				ETFDH	0	1	1	0	1	3
	MTRF1L	0	0	1	1	1	3				EXOSC4	1	0	1	0	1	3
	MUTYH	1	0	0	1	1	3				EXOSC7	1	0	1	1	0	3
	N4BP2L2	1	0	1	1	0	3				FABP5	1	0	0	1	1	3
	N4BP2L2	1	0	1	1	0	3				FAM127B	0	1	0	1	1	3
	NBR2	1	0	0	1	1	3				FAM136A	0	1	0	1	1	3
	NCOA3	1	0	1	1	0	3				FAM192A	0	1	0	1	1	3
	NEDD9	0	1	1	0	1	3				FAM57A	1	0	0	1	1	3
	NFE2L2	1	0	1	1	0	3				FAM69A	1	1	0	1	0	3
	NFIL3	1	0	1	1	0	3				FAM89B	1	0	1	0	1	3
	NR4A1	1	0	1	1	0	3				FAM98A	1	0	0	1	1	3
	NSDHL	0	1	0	1	1	3				FANCG	0	1	1	0	1	3
	OGT	1	1	0	1	0	3				FBXO9	0	0	1	1	1	3
	OPRM1	0	1	1	0	1	3				FIG4	0	1	1	1	0	3
	OR2B2	1	0	1	0	1	3				FKTN	0	1	1	0	1	3
	PDE10A	1	1	0	0	1	3				FLAD1	1	1	1	0	0	3
	PELI1	1	0	1	1	0	3				FPGT	0	0	1	1	1	3
	PENK	1	0	0	1	1	3				FTSJ2	1	0	1	0	1	3
	PEX16	1	0	0	1	1	3				FTSJ3	1	0	1	0	1	3
	PHLDA1	1	1	1	0	0	3				FUCA1	0	1	1	0	1	3
	PHLPP1	1	1	1	0	0	3				GALNT11	1	0	0	1	1	3
	PILRB	1	0	1	0	1	3				GART	0	1	1	1	0	3
	PLA2G4C	1	1	0	0	1	3				GCA	0	0	1	1	1	3
	PLCL2	0	1	1	0	1	3				GEMIN4	1	0	1	0	1	3
	PLEKHM1	1	0	1	0	1	3				GEMIN4	1	0	1	1	0	3
	PMAIP1	1	1	1	0	0	3				GEMIN6	1	0	1	0	1	3
	PMAIP1	1	0	1	1	0	3				GGA2	1	1	0	0	1	3
	POLDIP3	1	1	1	0	0	3				GINS2	1	0	0	1	1	3
	PRKCA	1	1	0	1	0	3				GLE1	0	1	1	1	0	3
	PRNP	1	1	0	1	0	3				GLI3	1	1	0	1	0	3
	Probe	1	1	0	0	1	3				GLUL	0	1	1	0	1	3
	Probe	1	0	0	1	1	3				GMNN	1	1	0	0	1	3
	Probe	1	0	1	0	1	3				GNB5	1	0	1	1	0	3
	Probe	1	0	1	1	0	3				GRHPR	0	1	1	1	0	3
	Probe	1	0	0	1	1	3				GSS	0	1	1	1	0	3
	Probe	1	0	1	0	1	3				GTF3C2	1	0	1	1	0	3
	Probe	1	1	0	0	1	3				H2AFY	0	1	1	0	1	3
	Probe	1	0	0	1	1	3				H3F3B	0	1	1	0	1	3
	Probe	0	1	1	0	1	3				HAUS4	0	1	1	0	1	3
	Probe	0	1	1	0	1	3				HAUS7	0	1	0	1	1	3
	PRPH	0	1	0	1	1	3				HEATR3	0	1	1	1	0	3
	PSG11	0	1	1	0	1	3				HELLS	1	0	0	1	1	3
	PTCRA	1	1	0	1	0	3				HMBS	0	1	1	1	0	3
	PTGDS	1	0	1	0	1	3				HMOX2	1	0	0	1	1	3
	PURA	0	1	1	0	1	3				HNRNPD	1	1	0	0	1	3
	RAB2A	1	1	0	1	0	3				HNRNPD	0	1	0	1	1	3
	RAPGEF2	0	1	0	1	1	3				HOMER3	1	1	0	0	1	3
	RASSF4	1	1	0	1	0	3				HPS6	1	0	1	0	1	3
	RBM5	1	1	1	0	0	3				HRSP12	1	1	0	1	0	3
	RELB	1	1	1	0	0	3				HSPA14	1	0	1	1	0	3
	REST	1	1	0	0	1	3				IARS2	1	1	0	1	0	3
	RIOK3	1	0	0	1	1	3				ICK	0	1	1	0	1	3
	RNF19B	1	0	1	1	0	3				IFITM2	0	1	0	1	1	3
	RNF19B	1	0	1	1	0	3				IFT27	1	1	0	0	1	3
	RPS6KA5	1	0	0	1	1	3				IMPACT	0	1	1	0	1	3
	RSRC2	1	0	1	1	0	3				INO80B	1	1	0	1	0	3
	SAT1	1	0	1	1	0	3				INSIG2	1	1	0	1	0	3
	SCGB1A1	1	0	1	0	1	3				IPO4	1	1	0	1	0	3
	SDC4	0	1	1	0	1	3				IPO7	0	0	1	1	1	3
	SDS	0	1	0	1	1	3				IPO8	0	1	0	1	1	3
	SEC24A	0	1	1	1	0	3				IQSEC1	1	0	1	1	0	3
	SERINC1	1	0	1	1	0	3				JAG2	1	0	0	1	1	3
	SGK1	0	1	1	1	0	3				JMJD4	1	0	1	1	0	3
	SH2D3C	1	1	0	1	0	3				JRKL	0	0	1	1	1	3
	SH3BP2	1	1	0	0	1	3				KDM1A	1	0	1	0	1	3
	SIK1	0	1	1	1	0	3				KIAA0020	1	0	0	1	1	3
	SIRT1	1	0	1	1	0	3				KIAA0391	0	1	1	0	1	3
	SLA	1	1	0	1	0	3				KIAA0528	0	1	1	0	1	3
	SLC17A5	0	0	1	1	1	3				KIAA0664	1	0	0	1	1	3
	SLC30A1	1	0	0	1	1	3				KIF22	0	1	1	0	1	3
	SLC38A2	1	0	1	0	1	3				KPNA3	1	0	0	1	1	3
	SLC3A2	1	0	1	1	0	3				KRIT1	0	1	1	0	1	3
	SLC7A1	1	1	0	0	1	3				KRR1	0	1	0	1	1	3
	SLC7A11	1	0	0	1	1	3				LARS2	1	1	0	0	1	3
	SLC7A11	1	1	0	0	1	3				LAS1L	1	1	0	1	0	3
	SMAD3	1	0	1	0	1	3				LDB1	1	0	1	1	0	3
	SMG1	1	1	1	0	0	3				LDB1	1	0	0	1	1	3
	SNAP25	0	1	0	1	1	3				LETM1	1	0	0	1	1	3
	SNX13	0	1	1	0	1	3				LHPP	1	1	0	0	1	3
	SOS2	1	0	1	1	0	3				LMNB1	0	0	1	1	1	3
	SPAG9	1	0	1	1	0	3				LOC100507619	0	1	1	1	0	3
	SPARC	1	1	1	0	0	3				LRP3	1	0	1	1	0	3
	SPN	1	1	0	1	0	3				LRRC42	1	0	1	1	0	3
	SPRY2	1	1	0	0	1	3				LYPLA2	1	1	0	1	0	3
	SQSTM1	1	1	0	1	0	3				MAGOHB	1	0	1	0	1	3
	ST7L	1	1	1	0	0	3				MAK16	1	0	1	0	1	3
	STK17B	1	0	1	1	0	3				MANEA	0	1	1	0	1	3
	STX3	1	1	0	1	0	3				MAPK7	1	0	1	0	1	3
	SWAP70	0	1	1	1	0	3				MAPKAPK3	1	1	0	1	0	3
	SYT1	1	0	1	1	0	3				MAT2A	1	0	1	1	0	3
	TACSTD2	0	1	1	0	1	3				MBOAT2	1	1	0	1	0	3
	TAF13	1	1	1	0	0	3				MCM10	1	0	1	0	1	3
	TAOK3	1	0	1	1	0	3				MCM3AP-AS	1	1	1	0	0	3
	TAT	1	1	1	0	0	3				MCM5	0	1	0	1	1	3
	TBC1D2B	1	0	1	0	1	3				MDM1	0	1	1	0	1	3
	TBC1D3	1	0	1	0	1	3				MED4	0	1	1	0	1	3
	TES	1	1	0	1	0	3				MED7	0	1	1	0	1	3
	TFE3	1	0	1	0	1	3				METTL13	1	0	1	0	1	3
	TFEC	1	0	0	1	1	3				METTL3	0	1	1	1	0	3
	TIMM44	1	1	1	0	0	3				METTL8	1	0	1	0	1	3
	TIPARP	1	1	1	0	0	3				MFSD5	1	1	0	0	1	3
	TMEM194A	1	0	1	0	1	3				MIA3	0	1	1	1	0	3
	TMEM41B	0	1	0	1	1	3				MINK1	1	0	1	1	0	3
	TMEM41B	0	1	0	1	1	3				MOBKL1B	0	1	0	1	1	3
	TNFAIP6	1	1	0	1	0	3				MOCS2	0	1	1	0	1	3
	TNFAIP6	1	1	0	1	0	3				MPHOSPH10	1	0	1	0	1	3
	TNFRSF12A	1	0	1	1	0	3				MPZL1	1	1	0	0	1	3
	TNFSF9	0	1	1	0	1	3				MRPL12	1	0	0	1	1	3
	TRIB3	1	1	0	0	1	3				MRPL15	0	1	1	1	0	3
	TSC22D1	1	1	1	0	0	3				MRPL19	1	0	1	0	1	3
	TSC22D2	0	1	1	1	0	3				MRPL4	1	0	0	1	1	3
	UBB	0	1	0	1	1	3				MRPL40	0	1	0	1	1	3
	UBE2H	1	0	1	1	0	3				MRPL46	0	0	1	1	1	3
	UBE2H	1	0	1	1	0	3				MRPS11	1	1	1	0	0	3
	UBXN7	1	0	1	0	1	3				MRTO4	1	0	0	1	1	3
	UPP1	1	1	0	0	1	3				MSH6	1	0	1	0	1	3
	VASP	1	1	0	1	0	3				MSRB2	0	1	1	0	1	3
	VCL	1	1	1	0	0	3				MYB	0	1	1	1	0	3
	VEZF1	1	0	1	1	0	3				MYCBP	1	1	0	0	1	3
	WAC	1	0	1	1	0	3				MYCBP	0	1	0	1	1	3
	WBP4	1	1	1	0	0	3				NACC2	1	0	1	0	1	3
	WSB1	0	1	1	1	0	3				NBN	0	1	1	0	1	3
	YIPF4	1	0	1	0	1	3				NCOR1	0	1	1	1	0	3
	YRDC	0	0	1	1	1	3				NDUFS3	0	1	0	1	1	3
	ZBTB10	1	1	1	0	0	3				NDUFV2	0	0	1	1	1	3
	ZBTB43	1	0	1	1	0	3				NEK2	0	1	1	0	1	3
	ZBTB43	1	0	1	0	1	3				NETO2	1	0	1	0	1	3
	ZBTB43	0	1	1	0	1	3				NKRF	1	0	1	0	1	3
	ZC3H12A	1	0	1	0	1	3				NOC3L	1	0	0	1	1	3
	ZCCHC8	1	0	1	1	0	3				NOL12	0	1	1	0	1	3
	ZDHHC8P1	1	1	1	0	0	3				NOLC1	1	0	0	1	1	3
	ZFAND6	1	0	1	1	0	3				NOP16	1	0	0	1	1	3
	ZFP36	0	0	1	1	1	3				NOP56	1	0	0	1	1	3
	ZNF221	1	0	1	1	0	3				NPEPPS	0	1	1	0	1	3
	ZNF235	1	1	1	0	0	3				NR2F2	1	1	0	1	0	3
	AARS	1	0	0	0	1	2				NR2F6	1	0	1	0	1	3
	ABCA8	1	0	0	0	1	2				NSL1	0	1	1	0	1	3
	ABCB1	1	0	0	0	1	2				NTHL1	1	0	1	1	0	3
	ABCC3	1	1	0	0	0	2				NUDT1	1	0	0	1	1	3
	ABHD2	1	1	0	0	0	2				NUDT6	0	1	1	0	1	3
	ABL2	0	0	1	0	1	2				OGFOD2	0	0	1	1	1	3
	ACACA	0	0	0	1	1	2				OGG1	1	0	1	0	1	3
	ACADL	0	1	0	0	1	2				OIP5	0	1	1	0	1	3
	ACADS	1	0	0	0	1	2				OPA1	0	1	1	0	1	3
	ACBD3	0	0	1	1	0	2				OPN3	0	1	0	1	1	3
	ACCN3	1	0	1	0	0	2				ORC1	1	1	0	0	1	3
	ACPP	1	0	0	1	0	2				PAIP1	1	0	1	0	1	3
	ACSM3	1	0	1	0	0	2				PAK1IP1	1	0	1	0	1	3
	ACTG1	0	1	0	1	0	2				PAQR3	0	1	1	0	1	3
	ACTG1	0	1	0	1	0	2				PAQR4	1	1	1	0	0	3
	ACTG1	0	1	0	1	0	2				PARN	0	1	1	1	0	3
	ACTG1	0	1	0	1	0	2				PARP1	0	1	1	0	1	3
	ACTG1	0	0	0	1	1	2				PATZ1	0	1	1	1	0	3
	ACVR1	1	0	0	1	0	2				PCMTD2	0	1	1	0	1	3
	ACVR1B	1	1	0	0	0	2				PDCD2	1	0	1	1	0	3
	ADAM12	1	0	0	0	1	2				PDCD6	1	1	0	1	0	3
	ADAM17	1	0	1	0	0	2				PDXK	1	0	0	1	1	3
	ADAM17	0	0	1	1	0	2				PES1	1	0	0	1	1	3
	ADAM28	1	0	0	0	1	2				PEX1	0	1	1	0	1	3
	ADAM9	1	0	0	1	0	2				PEX11A	1	1	1	0	0	3
	ADAMTS5	1	0	0	0	1	2				PEX11B	1	1	1	0	0	3
	ADAMTSL4	1	0	0	0	1	2				PFAS	1	0	0	1	1	3
	ADCK4	1	1	0	0	0	2				PGAP2	0	1	1	1	0	3
	ADCY10	0	1	0	0	1	2				PHB	1	0	0	1	1	3
	ADCY7	1	0	0	1	0	2				PHF15	1	0	1	1	0	3
	ADH1C	0	1	0	0	1	2				PIGF	0	1	1	0	1	3
	ADIPOR2	0	1	1	0	0	2				PIGV	0	1	1	0	1	3
	ADNP2	0	0	1	1	0	2				PLA2G12A	1	0	1	0	1	3
	ADNP2	0	0	1	1	0	2				PLAC8	0	1	1	0	1	3
	AFF2	0	1	0	0	1	2				PMS2	1	0	1	0	1	3
	AFTPH	0	0	1	1	0	2				POGK	1	0	1	0	1	3
	AGAP10	0	1	1	0	0	2				POLR2E	1	1	0	1	0	3
	AGBL2	0	1	0	0	1	2				POP4	0	1	1	0	1	3
	AGR2	0	1	0	0	1	2				POP5	0	1	1	1	0	3
	AGXT2L1	0	1	0	0	1	2				POP7	1	0	1	0	1	3
	AHCYL2	0	0	1	0	1	2				PPAN	1	0	1	0	1	3
	AHSG	0	1	0	0	1	2				PPP1R7	0	1	1	0	1	3
	AKAP13	1	0	1	0	0	2				PPP1R8	1	1	0	0	1	3
	AKAP13	0	1	1	0	0	2				PPP2R1B	1	1	0	0	1	3
	AKAP13	0	1	1	0	0	2				PPP2R1B	1	0	0	1	1	3
	AKAP17A	0	1	0	1	0	2				PPP2R4	1	0	0	1	1	3
	AKAP8L	0	1	1	0	0	2				PQBP1	0	1	1	1	0	3
	AKAP9	1	0	0	1	0	2				PRKCD	0	1	1	0	1	3
	AKIRIN1	0	0	1	1	0	2				PRKX	1	0	1	1	0	3
	AKR1C4	0	0	1	0	1	2				PRMT3	0	1	1	0	1	3
	ALDH1L1	1	1	0	0	0	2				Probe	1	1	0	1	0	3
	ALDH4A1	0	0	0	1	1	2				Probe	1	0	1	1	0	3
	ALDOB	1	1	0	0	0	2				Probe	1	1	0	1	0	3
	ALG13	1	0	0	1	0	2				Probe	0	1	1	0	1	3
	ALOX12P2	0	1	1	0	0	2				Probe	0	0	1	1	1	3
	AMBP	0	1	0	0	1	2				Probe	0	0	1	1	1	3
	AMPD3	1	1	0	0	0	2				Probe	0	0	1	1	1	3
	ANKRA2	1	0	0	1	0	2				PRPF4	1	1	0	0	1	3
	ANKRD11	1	0	0	0	1	2				PRPS1	0	1	0	1	1	3
	ANKRD57	0	1	0	0	1	2				PRPS2	0	1	0	1	1	3
	ANXA1	1	0	0	1	0	2				PRPSAP1	0	1	1	0	1	3
	ANXA2	1	1	0	0	0	2				PRR3	1	0	1	0	1	3
	ANXA2	1	0	0	1	0	2				PSME3	1	0	0	1	1	3
	ANXA2	1	1	0	0	0	2				PSME3	1	0	0	1	1	3
	ANXA2P2	1	1	0	0	0	2				PSME3	1	1	0	0	1	3
	ANXA3	1	1	0	0	0	2				PSMG1	0	0	1	1	1	3
	ANXA5	1	0	0	1	0	2				PUS7L	0	1	1	0	1	3
	AP1G1	0	0	1	1	0	2				PWP2	1	0	1	1	0	3
	AP4M1	1	0	0	1	0	2				RAB8A	1	0	0	1	1	3
	AP4S1	1	1	0	0	0	2				RAD51C	0	0	1	1	1	3
	APBA1	1	1	0	0	0	2				RAD54B	0	1	1	0	1	3
	APOBEC1	1	0	0	0	1	2				RBFA	1	0	1	1	0	3
	APPBP2	1	0	0	0	1	2				RBM15B	0	0	1	1	1	3
	APPBP2	0	0	1	1	0	2				RBM8A	0	0	1	1	1	3
	AQP4	1	0	1	0	0	2				RDBP	1	1	1	0	0	3
	ARF4	0	0	1	1	0	2				RDH14	0	0	1	1	1	3
	ARF6	0	0	1	1	0	2				REEP5	1	1	0	1	0	3
	ARFGEF2	1	0	1	0	0	2				RIC8B	0	1	1	1	0	3
	ARHGAP12	1	0	0	1	0	2				RMND1	0	1	1	0	1	3
	ARHGAP25	1	0	0	1	0	2				RNASEH1	0	1	1	0	1	3
	ARHGAP26	1	0	0	0	1	2				RNASEH2B	0	1	1	1	0	3
	ARHGAP33	1	0	0	0	1	2				RPA1	1	1	1	0	0	3
	ARHGEF15	0	0	1	0	1	2				RPIA	1	0	0	1	1	3
	ARHGEF2	1	0	0	1	0	2				RPL23AP32	1	0	1	0	1	3
	ARID4B	1	0	0	0	1	2				RPP25	1	0	1	0	1	3
	ARID4B	0	0	1	1	0	2				RPP40	0	0	1	1	1	3
	ARID5B	1	0	1	0	0	2				RPUSD2	1	0	1	0	1	3
	ARIH1	0	0	1	1	0	2				RRP15	1	0	0	1	1	3
	ARIH1	0	0	1	1	0	2				RRP15	0	1	0	1	1	3
	ARL4A	1	1	0	0	0	2				RRP1B	1	0	0	1	1	3
	ARL8B	0	1	0	1	0	2				RRS1	1	0	1	1	0	3
	ARMCX3	0	0	1	1	0	2				RUVBL1	0	1	1	0	1	3
	ARNT	1	0	0	0	1	2				RWDD3	0	1	1	1	0	3
	ARNTL	1	0	0	1	0	2				S100PBP	0	1	1	0	1	3
	ARPP19	0	0	1	1	0	2				SALL2	1	0	1	1	0	3
	ARPP19	0	0	1	1	0	2				SCARB1	1	1	0	1	0	3
	ARR3	1	0	0	1	0	2				SEMA3F	1	1	0	1	0	3
	ARVCF	0	1	0	0	1	2				SEMA3F	1	1	1	0	0	3
	ASCC1	1	0	0	1	0	2				SF3A3	1	0	1	1	0	3
	ASNS	1	0	0	1	0	2				SIGMAR1	0	1	0	1	1	3
	ASXL1	0	0	1	0	1	2				SIP1	0	1	1	0	1	3
	ASXL2	0	0	1	1	0	2				SIRT3	0	1	1	1	0	3
	ATAD2	0	0	1	1	0	2				SIVA1	1	0	0	1	1	3
	ATF2	1	0	0	1	0	2				SLC16A1	1	0	0	1	1	3
	ATF7IP	0	0	1	0	1	2				SLC19A1	1	0	0	1	1	3
	ATF7IP	0	0	1	1	0	2				SLC19A1	1	0	0	1	1	3
	ATF7IP2	0	0	1	1	0	2				SLC25A10	1	1	0	0	1	3
	ATG12	0	0	1	1	0	2				SLC25A12	1	1	0	1	0	3
	ATG13	0	0	0	1	1	2				SLC27A2	1	0	0	1	1	3
	ATG14	1	0	1	0	0	2				SLC27A2	0	1	0	1	1	3
	ATN1	1	0	0	0	1	2				SLC29A1	1	1	0	1	0	3
	ATP2B1	1	0	0	1	0	2				SLC2A1	1	0	0	1	1	3
	ATP2C1	1	0	0	1	0	2				SLC35A5	0	1	1	0	1	3
	ATP6V0C	0	0	1	1	0	2				SLC7A6	1	0	0	1	1	3
	ATP6V1D	0	0	1	1	0	2				SNRNP25	1	0	0	1	1	3
	ATP6V1G2	1	0	1	0	0	2				SNRNP70	1	0	0	1	1	3
	ATXN1	1	1	0	0	0	2				SNRPA1	0	0	1	1	1	3
	ATXN2	0	1	1	0	0	2				SNRPD1	1	0	0	1	1	3
	ATXN2L	0	0	1	0	1	2				SNX17	0	1	0	1	1	3
	ATXN7	1	0	0	1	0	2				SP110	0	1	1	1	0	3
	ATXN7L1	0	0	0	1	1	2				SPC25	0	1	1	0	1	3
	B3GNT4	1	0	0	0	1	2				SPRY1	1	0	1	1	0	3
	B4GALT1	1	1	0	0	0	2				SRI	0	1	1	1	0	3
	B4GALT1	1	0	1	0	0	2				SRM	1	0	0	1	1	3
	BACH1	1	0	0	0	1	2				SRSF1	1	1	0	0	1	3
	BAZ1A	0	0	1	1	0	2				SRSF1	1	1	0	0	1	3
	BCL2	0	1	0	0	1	2				SRSF3	1	1	0	0	1	3
	BCLAF1	0	1	1	0	0	2				SRSF6	1	0	1	0	1	3
	BDKRB2	0	1	0	0	1	2				SRSF7	1	0	1	0	1	3
	BDNF	0	0	1	0	1	2				SSH3	1	1	1	0	0	3
	BEST2	1	0	0	0	1	2				SSPN	0	1	1	1	0	3
	BET1	0	0	0	1	1	2				STARD7	1	0	1	1	0	3
	BHLHE40	0	1	0	0	1	2				STEAP3	1	0	0	1	1	3
	BMP2K	0	1	0	1	0	2				STOML1	1	0	1	0	1	3
	BMP6	1	0	0	0	1	2				STRA13	1	0	0	1	1	3
	BMP7	0	1	0	1	0	2				STUB1	0	1	0	1	1	3
	BPTF	0	0	1	1	0	2				SUB1	1	0	0	1	1	3
	BRAP	1	0	0	0	1	2				SUCLA2	0	1	0	1	1	3
	BRAP	1	0	1	0	0	2				SYDE1	1	1	0	1	0	3
	BRAP	0	1	1	0	0	2				SYK	0	0	1	1	1	3
	BRAP	0	0	1	1	0	2				SYNCRIP	1	0	0	1	1	3
	BRD2	0	1	1	0	0	2				SYNCRIP	1	0	1	1	0	3
	BRD2	0	0	1	1	0	2				TARBP1	0	1	1	1	0	3
	BRD4	0	1	1	0	0	2				TCEA2	0	1	1	0	1	3
	BRF2	0	0	1	1	0	2				TCF7	1	0	1	1	0	3
	BST1	0	1	0	1	0	2				TCTN3	1	0	0	1	1	3
	BTG1	1	0	1	0	0	2				TDP1	0	1	1	0	1	3
	BTG2	0	0	1	0	1	2				TERF1	0	1	1	0	1	3
	BTG3	0	1	0	0	1	2				TEX2	1	0	1	1	0	3
	BTN2A2	1	0	0	0	1	2				TFAM	1	0	0	1	1	3
	BUB1	0	0	1	0	1	2				TFAP2A	1	1	0	1	0	3
	BUD31	0	0	1	1	0	2				TFDP1	1	0	0	1	1	3
	C10orf118	1	0	1	0	0	2				TGFBRAP1	1	0	1	1	0	3
	C13orf23	0	1	0	1	0	2				THAP11	1	0	1	0	1	3
	C14orf138	0	0	1	1	0	2				THAP4	1	0	1	0	1	3
	C14orf139	1	0	0	1	0	2				THYN1	0	1	1	0	1	3
	C15orf28	1	0	0	0	1	2				TIA1	0	1	1	0	1	3
	C15orf39	0	1	0	1	0	2				TIA1	0	1	1	0	1	3
	C17orf48	1	0	0	1	0	2				TIMM23	1	0	0	1	1	3
	C18orf1	1	1	0	0	0	2				TIMM8A	1	0	0	1	1	3
	C18orf25	0	0	1	1	0	2				TIMM8B	1	1	0	1	0	3
	C19orf10	0	0	1	1	0	2				TM7SF3	0	1	1	0	1	3
	C19orf42	1	0	1	0	0	2				TMEM168	0	1	1	0	1	3
	C1orf103	1	0	0	1	0	2				TMEM186	1	0	1	0	1	3
	C1orf114	1	0	0	0	1	2				TMEM223	1	0	0	1	1	3
	C1orf27	0	0	1	1	0	2				TMEM70	1	0	1	0	1	3
	C1orf54	1	0	0	1	0	2				TMX1	0	1	0	1	1	3
	C1orf77	0	0	1	1	0	2				TNK2	1	1	1	0	0	3
	C20orf12	1	0	0	0	1	2				TNNT1	1	0	1	0	1	3
	C22orf46	1	1	0	0	0	2				TOR3A	0	1	0	1	1	3
	C2orf42	1	0	0	1	0	2				TRAF5	1	1	0	1	0	3
	C2orf67	1	0	1	0	0	2				TRIAP1	1	0	0	1	1	3
	C3orf52	0	0	1	0	1	2				TRIM14	1	0	1	1	0	3
	C5orf28	1	1	0	0	0	2				TRMT61B	1	0	1	0	1	3
	C5orf4	0	1	0	0	1	2				TSFM	1	0	0	1	1	3
	C6orf10	0	0	1	0	1	2				TSR1	1	1	0	0	1	3
	C6orf103	1	0	0	0	1	2				TTC9	1	1	0	1	0	3
	C6orf26	1	1	0	0	0	2				UBAC1	1	1	0	0	1	3
	C6orf48	1	0	0	1	0	2				UBE2N	0	1	0	1	1	3
	C7orf54	0	0	0	1	1	2				UBR2	0	1	1	0	1	3
	C7orf64	1	0	1	0	0	2				UBR7	0	1	1	0	1	3
	CALB1	0	1	0	0	1	2				UCP2	0	1	1	1	0	3
	CAMSAP1L1	0	0	0	1	1	2				URB1	1	0	0	1	1	3
	CAP2	1	0	0	1	0	2				URB2	1	0	0	1	1	3
	CAPN2	1	0	0	1	0	2				USF2	0	0	1	1	1	3
	CAPN3	1	0	1	0	0	2				USP46	0	1	1	0	1	3
	CARD10	1	1	0	0	0	2				UTP11L	1	0	1	0	1	3
	CARD9	1	1	0	0	0	2				UTP18	1	0	1	1	0	3
	CASP1	1	1	0	0	0	2				VPRBP	0	0	1	1	1	3
	CASP1	1	0	0	1	0	2				VPS13A	0	1	1	1	0	3
	CASP4	1	0	1	0	0	2				WDHD1	0	1	0	1	1	3
	CBLL1	0	0	1	1	0	2				WDR12	0	1	1	1	0	3
	CCDC101	1	0	0	0	1	2				WDR18	0	1	1	0	1	3
	CCDC102B	0	0	1	0	1	2				WDR3	1	0	1	0	1	3
	CCDC33	0	0	1	0	1	2				WDR41	0	1	1	1	0	3
	CCL20	0	1	0	0	1	2				WDR61	0	1	0	1	1	3
	CCL22	0	1	0	0	1	2				WDR74	0	1	1	0	1	3
	CCL4	0	1	0	0	1	2				WDR77	1	0	0	1	1	3
	CCNB1IP1	1	0	0	0	1	2				WRAP53	1	0	0	1	1	3
	CCNG2	1	0	0	0	1	2				WRB	0	1	1	0	1	3
	CCNK	1	0	0	0	1	2				ZCCHC4	0	1	0	1	1	3
	CCNL1	0	0	1	1	0	2				ZDHHC6	1	0	1	0	1	3
	CCNT1	0	1	1	0	0	2				ZNF124	1	1	0	1	0	3
	CCNT2	1	0	1	0	0	2				ZNF248	0	1	1	1	0	3
	CCPG1	1	0	0	1	0	2				ZNF318	1	1	1	0	0	3
	CCR1	1	0	0	1	0	2				ZNF32	0	1	1	0	1	3
	CD1B	1	1	0	0	0	2				ZNF354A	0	1	1	0	1	3
	CD207	0	1	0	0	1	2				ZNF480	1	0	1	0	1	3
	CD4	1	1	0	0	0	2				ZNF589	0	0	1	1	1	3
	CD44	1	1	0	0	0	2				ZNF593	1	0	0	1	1	3
	CD44	1	0	0	1	0	2				ZNF692	1	0	0	1	1	3
	CD44	0	1	0	0	1	2				ZNF783	1	1	0	0	1	3
	CD47	0	0	1	0	1	2				ZW10	0	1	1	0	1	3
	CD58	1	1	0	0	0	2				AASDHPPT	0	1	0	0	1	2
	CD58	1	1	0	0	0	2				AASDHPPT	0	0	0	1	1	2
	CD59	0	0	1	1	0	2				ABCA1	0	1	0	0	1	2
	CD68	1	1	0	0	0	2				ABCC6	1	0	0	0	1	2
	CD83	0	0	1	1	0	2				ABCD1	1	0	0	1	0	2
	CDC14A	1	0	1	0	0	2				ABCE1	1	0	0	0	1	2
	CDC42	0	1	1	0	0	2				ABCE1	0	0	0	1	1	2
	CDC42BPA	1	0	0	0	1	2				ABHD14A	0	1	0	1	0	2
	CDC42EP3	1	0	0	1	0	2				ABHD14A	0	0	0	1	1	2
	CDH2	1	0	1	0	0	2				ABLIM1	1	0	0	1	0	2
	CDHR1	0	1	0	0	1	2				ABR	0	0	1	1	0	2
	CDK7	1	0	0	1	0	2				ACAP2	0	0	1	0	1	2
	CDKN1C	1	0	0	0	1	2				ACOT13	1	1	0	0	0	2
	CDKN2AIP	0	0	1	1	0	2				ACOX3	0	1	0	0	1	2
	CEACAM1	0	1	0	0	1	2				ACP6	0	1	1	0	0	2
	CELF1	0	1	1	0	0	2				ACTR3B	1	0	0	0	1	2
	CELF2	1	1	0	0	0	2				ACVR2B	0	0	1	1	0	2
	CEND1	1	1	0	0	0	2				ACYP1	0	0	1	0	1	2
	CEP350	0	0	1	1	0	2				ADA	0	1	1	0	0	2
	CEP350	0	0	1	1	0	2				ADAT1	0	0	1	0	1	2
	CFLAR	1	0	0	0	1	2				ADCK2	0	1	1	0	0	2
	CFTR	0	0	1	0	1	2				ADCK3	1	1	0	0	0	2
	CG030	1	0	0	0	1	2				ADCY7	0	0	1	0	1	2
	CHAT	0	1	1	0	0	2				ADD1	0	0	1	0	1	2
	CHI3L2	1	1	0	0	0	2				ADD3	0	1	0	1	0	2
	CHKA	0	1	0	1	0	2				ADH5	0	1	1	0	0	2
	CHMP1B	1	0	1	0	0	2				ADI1	0	1	0	0	1	2
	CHRFAM7A	1	1	0	0	0	2				ADO	0	0	1	0	1	2
	CHRNA9	1	0	1	0	0	2				ADORA2B	1	0	0	1	0	2
	CITED2	1	0	0	0	1	2				ADSL	0	0	1	1	0	2
	CLCA2	0	1	0	0	1	2				AGBL5	0	0	1	0	1	2
	CLCA2	0	1	1	0	0	2				AGGF1	0	1	1	0	0	2
	CLCA2	0	1	1	0	0	2				AGPAT3	1	0	0	0	1	2
	CLCA3P	0	0	1	0	1	2				AHCYL2	0	1	0	1	0	2
	CLCN3	0	0	0	1	1	2				AHSA1	1	0	1	0	0	2
	CLCN4	0	0	1	0	1	2				AIFM1	0	1	0	1	0	2
	CLDN18	0	1	0	0	1	2				AIMP2	0	0	1	1	0	2
	CLEC2B	1	0	0	1	0	2				AK2	0	1	0	1	0	2
	CLEC2D	1	1	0	0	0	2				AK4	1	0	0	1	0	2
	CLEC4A	0	0	1	0	1	2				AKAP1	1	0	1	0	0	2
	CLIC4	1	0	0	1	0	2				ALDH3A2	0	0	1	1	0	2
	CLIC4	1	0	0	1	0	2				ALDH3A2	0	0	1	0	1	2
	CLIP2	1	0	0	0	1	2				ALDH3A2	0	0	1	1	0	2
	CLK3	0	0	1	1	0	2				ALDH5A1	0	1	0	0	1	2
	CLK4	0	0	1	1	0	2				ALDH6A1	1	1	0	0	0	2
	CLPS	0	0	1	0	1	2				ALG6	0	0	1	0	1	2
	CNBP	0	0	1	1	0	2				ALK	1	1	0	0	0	2
	CNIH	1	0	0	1	0	2				ALMS1	0	1	0	1	0	2
	CNOT4	1	0	1	0	0	2				AMACR	0	1	0	0	1	2
	CNOT4	0	0	1	1	0	2				AMACR	0	0	1	0	1	2
	CNTN5	0	0	1	0	1	2				AMD1	1	0	0	1	0	2
	COL14A1	0	1	0	0	1	2				AMD1	0	0	0	1	1	2
	COL4A3BP	0	1	1	0	0	2				AMPD2	1	0	0	1	0	2
	COL7A1	0	1	0	0	1	2				ANAPC2	1	0	1	0	0	2
	COL8A1	0	1	0	0	1	2				ANAPC5	0	0	0	1	1	2
	COQ7	1	0	0	1	0	2				ANKFY1	1	0	0	1	0	2
	COQ7	1	0	0	1	0	2				ANKRD46	0	0	1	0	1	2
	CPB2	0	1	0	0	1	2				ANKRD49	0	1	1	0	0	2
	CREB1	0	0	1	1	0	2				ANKRD5	0	1	1	0	0	2
	CRH	0	0	1	0	1	2				ANKZF1	1	0	1	0	0	2
	CRISPLD2	1	1	0	0	0	2				ANP32A	0	0	1	0	1	2
	CRY1	0	1	0	1	0	2				ANXA4	0	1	1	0	0	2
	CSGALNACT1	1	1	0	0	0	2				AP1S1	1	0	0	0	1	2
	CSGALNACT2	1	0	0	1	0	2				APAF1	0	1	1	0	0	2
	CSGALNACT2	1	0	0	1	0	2				APBB2	1	0	1	0	0	2
	CSN3	0	0	1	0	1	2				APEH	0	1	0	0	1	2
	CSNK1A1	1	0	0	1	0	2				APEX1	0	0	1	1	0	2
	CSNK2A2	0	1	0	1	0	2				APEX2	0	0	1	0	1	2
	CSRNP2	1	0	0	1	0	2				API5	0	1	0	0	1	2
	CSRP1	1	0	0	1	0	2				APLP2	0	1	0	1	0	2
	CSRP2	0	1	0	1	0	2				APOL2	0	1	1	0	0	2
	CST4	1	1	0	0	0	2				APP	0	1	0	0	1	2
	CSTA	1	0	0	1	0	2				APP	0	1	0	0	1	2
	CTAGE9	1	0	0	0	1	2				APPL1	0	0	1	0	1	2
	CTF1	0	1	1	0	0	2				APRT	0	0	0	1	1	2
	CTGF	0	1	1	0	0	2				APTX	0	1	1	0	0	2
	CTH	1	0	0	1	0	2				ARAP1	0	0	1	1	0	2
	CTNNA1	1	0	0	0	1	2				ARAP2	1	0	1	0	0	2
	CTNND2	1	0	1	0	0	2				ARFRP1	0	1	1	0	0	2
	CTSK	1	0	0	1	0	2				ARHGDIA	1	0	0	1	0	2
	CTSS	1	0	0	1	0	2				ARHGDIA	1	0	0	1	0	2
	CTSZ	1	0	0	1	0	2				ARHGDIA	1	0	0	0	1	2
	CTTN	0	1	1	0	0	2				ARHGDIB	1	1	0	0	0	2
	CUX1	0	1	1	0	0	2				ARHGEF11	0	0	1	1	0	2
	CWC25	0	0	1	1	0	2				ARHGEF16	1	0	0	0	1	2
	CXCL11	1	1	0	0	0	2				ARHGEF9	0	1	1	0	0	2
	CXCL13	1	1	0	0	0	2				ARID4B	0	1	0	0	1	2
	CXCR4	0	0	1	1	0	2				ARIH2	0	1	0	1	0	2
	CXorf56	1	0	0	1	0	2				ARL1	0	1	1	0	0	2
	CYLC2	0	1	0	0	1	2				ARL2	1	0	0	1	0	2
	CYLD	0	1	1	0	0	2				ARL3	1	1	0	0	0	2
	CYP1A1	0	1	1	0	0	2				ARL3	0	1	0	0	1	2
	CYP1B1	1	0	1	0	0	2				ARL5A	1	0	0	0	1	2
	CYP1B1	1	0	1	0	0	2				ARMC8	0	1	1	0	0	2
	CYP24A1	0	1	0	0	1	2				ARMC8	0	0	1	0	1	2
	CYP2A6	0	1	0	0	1	2				ARMC9	1	0	1	0	0	2
	CYP2A6	0	0	0	1	1	2				ARPC4	1	0	0	0	1	2
	CYP4B1	0	1	0	0	1	2				ARPC5L	0	0	0	1	1	2
	CYP51A1	1	0	0	0	1	2				ASCC3	0	1	0	1	0	2
	CYP51A1	0	1	0	0	1	2				ASF1A	0	1	1	0	0	2
	CYP7B1	1	0	0	0	1	2				ASMTL	0	0	0	1	1	2
	CYR61	0	1	1	0	0	2				ASNSD1	0	0	1	0	1	2
	CYR61	0	0	1	0	1	2				ASTN2	0	1	1	0	0	2
	CYTH2	1	0	0	1	0	2				ATAT1	1	0	0	1	0	2
	DACH1	1	0	1	0	0	2				ATF5	0	0	0	1	1	2
	DAPK3	0	0	1	0	1	2				ATM	0	1	1	0	0	2
	DBC1	0	1	0	0	1	2				ATMIN	1	0	1	0	0	2
	DCAF7	0	1	1	0	0	2				ATOX1	0	0	0	1	1	2
	DCP1A	0	0	1	1	0	2				ATP11A	0	0	1	0	1	2
	DCT	1	0	0	0	1	2				ATP11B	0	0	1	0	1	2
	DCTN4	1	0	0	1	0	2				ATP13A3	1	0	0	0	1	2
	DCTN6	0	0	1	1	0	2				ATP2A2	1	1	0	0	0	2
	DCUN1D4	0	0	1	1	0	2				ATP2B4	0	1	0	0	1	2
	DDX17	1	0	1	0	0	2				ATP5D	0	0	0	1	1	2
	DDX25	0	1	0	0	1	2				ATP5G1	1	0	0	1	0	2
	DDX3X	0	0	1	1	0	2				ATP5G3	1	0	0	0	1	2
	DENND1A	1	0	1	0	0	2				ATP5S	0	1	1	0	0	2
	DEPDC1	1	0	1	0	0	2				ATRN	0	1	0	0	1	2
	DEPDC6	1	0	0	0	1	2				ATXN7L3B	1	0	0	1	0	2
	DGCR5	0	1	0	0	1	2				AUH	0	1	1	0	0	2
	DGKI	0	0	1	0	1	2				B3GALNT1	1	1	0	0	0	2
	DGKQ	1	1	0	0	0	2				B4GALT4	1	0	0	0	1	2
	DHCR7	0	1	0	0	1	2				B4GALT5	1	0	0	1	0	2
	DHCR7	0	0	0	1	1	2				B9D1	1	0	0	1	0	2
	DIAPH2	1	0	1	0	0	2				BAG2	1	1	0	0	0	2
	DICER1	0	1	0	0	1	2				BAT2	0	0	1	1	0	2
	DKFZP434C153	0	1	0	0	1	2				BAT2	0	0	0	1	1	2
	DLX6	0	1	0	0	1	2				BAT2L1	0	1	0	0	1	2
	DMPK	0	1	0	0	1	2				BAT2L2	1	0	0	0	1	2
	DMPK	0	0	1	0	1	2				BATF	1	0	1	0	0	2
	DMTF1	1	0	0	1	0	2				BBX	0	1	1	0	0	2
	DNAJA4	0	0	1	1	0	2				BCAS3	1	1	0	0	0	2
	DNAJB1	0	0	0	1	1	2				BCAS4	0	1	0	0	1	2
	DNAJB12	1	0	0	0	1	2				BCAT2	0	1	1	0	0	2
	DNAJB4	0	0	1	1	0	2				BCKDK	1	0	0	0	1	2
	DNAJB4	0	0	1	1	0	2				BCL11B	1	0	0	1	0	2
	DNAJB6	1	0	0	1	0	2				BCL2L1	1	1	0	0	0	2
	DNAJB9	0	0	0	1	1	2				BCL7A	1	0	0	0	1	2
	DNAJC1	1	0	0	1	0	2				BCS1L	0	0	0	1	1	2
	DNAJC3	0	0	1	0	1	2				BICD2	0	0	0	1	1	2
	DNAJC4	0	1	0	0	1	2				BID	1	0	0	0	1	2
	DOPEY2	1	0	0	0	1	2				BIRC5	0	0	0	1	1	2
	DR1	0	0	1	1	0	2				BLCAP	1	0	0	1	0	2
	DRD2	0	1	1	0	0	2				BLVRA	1	0	1	0	0	2
	DSG3	0	0	1	0	1	2				BMPR1A	0	1	0	0	1	2
	DTNA	1	0	0	0	1	2				BOLA1	0	0	0	1	1	2
	DTNA	1	1	0	0	0	2				BOP1	0	0	0	1	1	2
	DTNA	0	1	1	0	0	2				BPGM	0	1	1	0	0	2
	DTNB	0	1	0	0	1	2				BRCC3	0	0	1	0	1	2
	DUSP1	0	0	1	1	0	2				BRIP1	0	0	1	0	1	2
	DUSP10	1	0	1	0	0	2				BSCL2	0	1	0	0	1	2
	DUSP10	0	0	1	1	0	2				BSG	0	0	0	1	1	2
	DUSP12	1	0	0	1	0	2				BSPRY	0	0	1	1	0	2
	DUSP13	0	0	0	1	1	2				BUB1B	0	1	0	0	1	2
	DUSP5	1	1	0	0	0	2				C10orf137	0	1	0	0	1	2
	DUSP8	0	0	1	1	0	2				C10orf2	1	0	1	0	0	2
	DVL2	1	0	0	0	1	2				C10orf57	0	1	0	0	1	2
	DYRK2	0	1	0	1	0	2				C11orf17	0	0	1	0	1	2
	ECHDC2	0	0	0	1	1	2				C11orf24	0	0	1	0	1	2
	EDEM1	1	0	0	1	0	2				C11orf68	0	1	1	0	0	2
	EDN2	0	1	0	0	1	2				C11orf71	0	1	1	0	0	2
	EEA1	1	0	1	0	0	2				C11orf73	0	1	0	0	1	2
	EFNA1	0	0	1	0	1	2				C12orf11	0	0	1	1	0	2
	EFNB2	0	0	1	1	0	2				C12orf29	1	0	1	0	0	2
	EGFR	0	1	0	0	1	2				C12orf47	0	1	1	0	0	2
	EGR4	0	1	0	0	1	2				C12orf52	1	0	0	0	1	2
	EIF1	1	0	0	1	0	2				C13orf1	0	1	1	0	0	2
	EIF1B	0	0	1	1	0	2				C13orf27	0	1	0	0	1	2
	EIF2C3	0	0	1	1	0	2				C14orf104	1	0	1	0	0	2
	EIF3F	0	1	1	0	0	2				C14orf106	0	1	0	1	0	2
	EIF5	1	0	0	1	0	2				C14orf118	0	1	0	0	1	2
	EIF5	1	0	0	1	0	2				C14orf143	0	1	1	0	0	2
	EIF5	1	0	0	1	0	2				C14orf156	0	0	0	1	1	2
	ELF1	0	1	1	0	0	2				C16orf42	0	0	1	0	1	2
	ELL	0	0	0	1	1	2				C17orf39	0	1	1	0	0	2
	ELOVL5	0	0	0	1	1	2				C17orf62	0	1	0	1	0	2
	EMR1	1	1	0	0	0	2				C17orf75	0	0	1	0	1	2
	ENO3	0	0	0	1	1	2				C17orf90	0	1	1	0	0	2
	ENPP2	1	0	0	1	0	2				C18orf10	0	1	0	1	0	2
	ENTPD1	1	1	0	0	0	2				C19orf2	1	0	1	0	0	2
	ENTPD4	0	1	0	1	0	2				C19orf2	1	0	1	0	0	2
	EPHB3	0	0	1	1	0	2				C19orf2	0	1	1	0	0	2
	ERCC5	1	0	0	0	1	2				C19orf2	0	0	1	0	1	2
	ETNK1	0	0	1	1	0	2				C19orf29	1	0	0	1	0	2
	ETNK1	0	0	1	1	0	2				C1orf107	1	0	1	0	0	2
	ETS2	0	1	1	0	0	2				C1orf107	0	0	1	0	1	2
	ETS2	0	0	1	1	0	2				C1orf112	0	1	0	0	1	2
	ETV5	1	0	0	1	0	2				C1orf144	1	1	0	0	0	2
	EWSR1	1	0	0	1	0	2				C1orf163	1	0	1	0	0	2
	EWSR1	0	0	1	1	0	2				C1orf174	0	0	1	1	0	2
	EXOSC2	0	1	0	0	1	2				C1orf216	1	0	1	0	0	2
	F11R	0	1	1	0	0	2				C1orf35	1	0	1	0	0	2
	F2RL1	0	1	0	0	1	2				C1orf63	0	1	0	0	1	2
	FADS1	0	1	0	0	1	2				C21orf45	0	1	0	0	1	2
	FAF2	0	0	1	1	0	2				C22orf30	0	0	1	0	1	2
	FAIM3	1	0	1	0	0	2				C22orf9	1	1	0	0	0	2
	FAM129A	1	0	0	1	0	2				C2orf34	0	1	1	0	0	2
	FAM129A	1	0	0	1	0	2				C2orf44	1	0	0	0	1	2
	FAM164A	1	0	0	1	0	2				C2orf68	0	1	1	0	0	2
	FAM182B	1	0	0	0	1	2				C2orf68	0	0	1	0	1	2
	FAM190B	1	0	1	0	0	2				C3orf37	1	0	1	0	0	2
	FAM193B	1	0	1	0	0	2				C3orf63	0	1	1	0	0	2
	FANCA	0	0	1	0	1	2				C3orf63	0	0	1	0	1	2
	FASLG	0	0	1	0	1	2				C4orf27	0	0	1	0	1	2
	FASTKD2	1	0	1	0	0	2				C5orf13	0	1	1	0	0	2
	FASTKD5	0	0	1	1	0	2				C5orf30	0	0	1	0	1	2
	FBRS	0	0	0	1	1	2				C5orf4	0	0	0	1	1	2
	FBXO28	0	0	1	1	0	2				C5orf44	0	1	1	0	0	2
	FBXO42	0	0	0	1	1	2				C6orf120	0	0	1	0	1	2
	FBXW7	1	0	1	0	0	2				C7orf23	1	0	1	0	0	2
	FCAR	1	1	0	0	0	2				C7orf25	0	0	1	1	0	2
	FCAR	0	1	0	0	1	2				C7orf28B	0	1	0	0	1	2
	FCER1A	0	1	0	0	1	2				C7orf49	0	1	1	0	0	2
	FCER2	1	1	0	0	0	2				C9orf40	0	0	1	0	1	2
	FCGR2C	1	0	0	1	0	2				C9orf46	0	1	0	0	1	2
	FCGR3A	1	1	0	0	0	2				C9orf78	1	0	0	1	0	2
	FDFT1	0	1	0	0	1	2				CA12	1	0	0	1	0	2
	FDPS	1	0	0	0	1	2				CA12	1	0	0	1	0	2
	FEZ1	1	0	0	1	0	2				CA2	0	0	0	1	1	2
	FGF12	1	0	1	0	0	2				CA9	1	0	0	1	0	2
	FGF2	0	1	1	0	0	2				CACYBP	0	1	1	0	0	2
	FGF22	1	0	0	0	1	2				CACYBP	0	1	1	0	0	2
	FGFBP1	1	0	0	0	1	2				CAD	1	0	0	0	1	2
	FHL2	0	1	0	0	1	2				CALM1	1	0	0	0	1	2
	FHL3	1	1	0	0	0	2				CALM1	0	1	0	0	1	2
	FKBP14	0	0	1	0	1	2				CALM1	0	0	0	1	1	2
	FKRP	0	0	1	0	1	2				CALML4	0	1	0	0	1	2
	FLCN	0	1	1	0	0	2				CALML4	0	0	1	0	1	2
	FLT1	0	1	1	0	0	2				CAMK2G	0	1	1	0	0	2
	FMO5	1	1	0	0	0	2				CAMKK2	0	0	1	0	1	2
	FMOD	0	0	1	0	1	2				CAMSAP1	0	0	1	0	1	2
	FNDC3A	0	0	0	1	1	2				CAMSAP1	0	0	1	0	1	2
	FNDC3B	0	1	1	0	0	2				CAND1	0	1	0	0	1	2
	FOSL2	0	0	1	0	1	2				CARD10	1	0	0	1	0	2
	FOXN3	0	1	1	0	0	2				CARS2	1	0	0	0	1	2
	FOXO3	1	0	0	0	1	2				CASD1	0	1	0	0	1	2
	FOXO3	1	0	1	0	0	2				CASP2	1	0	0	1	0	2
	FRMD1	1	1	0	0	0	2				CASP6	0	1	1	0	0	2
	FRMD4B	0	1	0	0	1	2				CASP8	0	1	0	0	1	2
	FRS2	1	0	1	0	0	2				CASP8	0	0	1	0	1	2
	FRY	1	1	0	0	0	2				CAT	0	1	0	1	0	2
	FRY	1	0	1	0	0	2				CBR3	1	1	0	0	0	2
	FST	1	1	0	0	0	2				CBR4	0	1	1	0	0	2
	FTH1	1	0	0	0	1	2				CBX1	0	1	0	0	1	2
	FTH1	1	0	0	1	0	2				CCDC101	0	1	1	0	0	2
	FTL	0	0	0	1	1	2				CCDC101	0	0	1	1	0	2
	FUT6	0	1	0	0	1	2				CCDC25	0	0	1	1	0	2
	FXYD3	0	0	1	0	1	2				CCDC86	1	0	0	1	0	2
	FYN	1	1	0	0	0	2				CCHCR1	0	1	1	0	0	2
	FYN	1	1	0	0	0	2				CCHCR1	0	0	1	0	1	2
	GAB1	1	0	0	0	1	2				CCPG1	0	0	1	0	1	2
	GAB1	1	0	1	0	0	2				CCPG1	0	0	1	0	1	2
	GABARAPL1	0	0	0	1	1	2				CCT6A	0	0	1	0	1	2
	GABPB1	0	0	1	1	0	2				CCT8	0	0	0	1	1	2
	GABPB1	0	0	1	1	0	2				CDC16	0	0	1	0	1	2
	GABRA4	1	0	0	1	0	2				CDC25A	1	0	0	0	1	2
	GAD1	0	1	0	0	1	2				CDC25A	1	0	0	1	0	2
	GAD2	1	0	0	0	1	2				CDC42EP2	1	1	0	0	0	2
	GADD45A	1	0	0	1	0	2				CDC45	0	0	0	1	1	2
	GADD45B	0	0	1	1	0	2				CDH3	1	1	0	0	0	2
	GAL	0	0	1	0	1	2				CDH8	1	0	0	0	1	2
	GAP43	0	1	0	0	1	2				CDK5RAP3	0	1	0	1	0	2
	GAS1	0	1	0	0	1	2				CDR2L	1	0	0	1	0	2
	GAS7	1	0	0	1	0	2				CECR5	1	1	0	0	0	2
	GAS7	1	1	0	0	0	2				CENPC1	0	0	0	1	1	2
	GATA6	1	0	0	0	1	2				CENPO	1	0	0	0	1	2
	GATAD2A	0	1	1	0	0	2				CEP164	0	0	1	1	0	2
	GBP2	1	0	0	1	0	2				CEP290	0	1	1	0	0	2
	GCFC1	0	0	1	1	0	2				CEP290	0	1	0	0	1	2
	GCH1	0	1	1	0	0	2				CEP57	0	1	1	0	0	2
	GCNT1	0	1	0	0	1	2				CEP63	0	0	1	0	1	2
	GCOM1	0	0	1	1	0	2				CEP68	0	0	1	1	0	2
	GDF15	0	0	1	0	1	2				CEP70	0	0	1	1	0	2
	GDI1	0	0	1	1	0	2				CES2	0	0	1	0	1	2
	GFER	0	1	0	0	1	2				CETN3	0	1	1	0	0	2
	GFPT1	0	0	0	1	1	2				CHD1L	0	1	0	1	0	2
	GGA2	0	1	0	0	1	2				CHP	0	1	0	1	0	2
	GH1	1	0	0	0	1	2				CHRM3	0	0	1	1	0	2
	GIMAP6	1	1	0	0	0	2				CHRNA5	1	0	0	0	1	2
	GK	1	0	0	0	1	2				CHST12	0	0	1	1	0	2
	GK2	0	1	0	1	0	2				CHST15	1	0	1	0	0	2
	GK3P	1	0	0	1	0	2				CIAPIN1	0	0	1	1	0	2
	GLI1	0	1	0	0	1	2				CISH	1	0	0	1	0	2
	GLRX	1	0	0	0	1	2				CIZ1	0	0	0	1	1	2
	GLRX3	0	1	0	1	0	2				CLASP2	0	1	0	0	1	2
	GMEB2	0	0	1	1	0	2				CLDN3	1	1	0	0	0	2
	GOLGA4	0	0	1	0	1	2				CLN5	0	0	1	0	1	2
	GOLGA8A	1	0	1	0	0	2				CLNS1A	0	1	0	1	0	2
	GOLGB1	0	0	1	1	0	2				CLP1	1	0	1	0	0	2
	GOLT1B	0	0	1	1	0	2				CLSPN	1	0	0	0	1	2
	GON4L	0	0	1	1	0	2				CLTB	1	0	0	0	1	2
	GPD1	0	1	0	0	1	2				CLUAP1	0	1	1	0	0	2
	GPR126	0	0	1	0	1	2				CMAS	0	1	1	0	0	2
	GPR135	0	1	0	0	1	2				CNOT7	0	0	0	1	1	2
	GPR171	0	1	0	0	1	2				CNOT8	0	1	0	0	1	2
	GPR68	1	0	0	0	1	2				CNPY2	0	0	1	1	0	2
	GRB10	1	1	0	0	0	2				CNR2	0	1	0	1	0	2
	GRB7	1	0	1	0	0	2				COASY	0	0	1	1	0	2
	GRM2	0	1	1	0	0	2				COCH	0	1	1	0	0	2
	GRM7	0	1	1	0	0	2				COG8	1	0	0	1	0	2
	GSK3B	0	1	1	0	0	2				COL4A1	1	0	0	0	1	2
	GTF2B	0	0	1	1	0	2				COL5A1	1	1	0	0	0	2
	GTPBP2	1	0	0	1	0	2				COL9A2	0	1	1	0	0	2
	GULP1	0	1	0	0	1	2				COMMD10	0	1	0	1	0	2
	GYPB	1	1	0	0	0	2				COMT	0	0	0	1	1	2
	H1FX	1	0	1	0	0	2				COPS5	0	1	1	0	0	2
	H2BFS	1	0	1	0	0	2				COPS6	0	0	0	1	1	2
	H6PD	0	1	0	0	1	2				CORO2A	0	0	1	1	0	2
	HAB1	0	1	0	0	1	2				COX15	0	0	0	1	1	2
	HABP2	0	1	0	0	1	2				COX16	1	0	0	0	1	2
	HBP1	0	0	1	0	1	2				COX4NB	1	0	0	1	0	2
	HBS1L	0	0	1	1	0	2				CPSF4	0	1	1	0	0	2
	HCN4	1	1	0	0	0	2				CRABP2	1	0	0	1	0	2
	HCRTR2	1	0	0	0	1	2				CREB1	0	1	0	0	1	2
	HDAC6	0	1	1	0	0	2				CSE1L	0	1	0	1	0	2
	HECA	1	0	0	0	1	2				CSNK1A1	0	1	0	1	0	2
	HERPUD1	1	0	0	0	1	2				CSTF1	0	0	0	1	1	2
	HEXIM1	1	0	0	0	1	2				CTDSP1	0	0	0	1	1	2
	HEYL	1	1	0	0	0	2				CTNND1	0	0	1	1	0	2
	HGF	1	1	0	0	0	2				CTSC	0	1	0	1	0	2
	HIC2	0	0	1	1	0	2				CUEDC2	0	0	0	1	1	2
	HIF1A	1	0	0	1	0	2				CUL1	1	1	0	0	0	2
	HIF3A	1	1	0	0	0	2				CUL3	1	0	0	0	1	2
	HINFP	1	0	0	1	0	2				CUL3	0	1	1	0	0	2
	HIPK1	0	0	1	1	0	2				CUZD1	1	1	0	0	0	2
	HIPK2	0	0	1	0	1	2				CXCL12	1	0	0	1	0	2
	HIRIP3	1	0	0	1	0	2				CYC1	0	0	0	1	1	2
	HIST1H1C	1	0	1	0	0	2				CYFIP2	1	1	0	0	0	2
	HIST1H1D	0	1	1	0	0	2				CYP2R1	0	1	1	0	0	2
	HIST1H2AD	1	0	1	0	0	2				CYTH1	0	1	0	1	0	2
	HIST1H2BC	1	0	1	0	0	2				DAG1	1	0	0	0	1	2
	HIST1H2BD	1	0	1	0	0	2				DAGLA	1	1	0	0	0	2
	HIST1H2BD	1	0	1	0	0	2				DARS	0	0	1	1	0	2
	HIST1H2BE	1	1	0	0	0	2				DAZAP2	0	1	0	0	1	2
	HIST1H2BF	1	0	1	0	0	2				DCAF8	0	1	0	1	0	2
	HIST1H2BG	0	0	1	0	1	2				DCAF8	0	0	0	1	1	2
	HIST1H2BH	1	0	1	0	0	2				DCLRE1A	0	0	1	0	1	2
	HIST1H2BI	1	0	1	0	0	2				DCPS	0	1	0	1	0	2
	HIST1H2BJ	1	0	1	0	0	2				DCTN3	0	1	0	0	1	2
	HIST1H2BO	1	0	1	0	0	2				DCTN5	1	1	0	0	0	2
	HIST1H3E	0	1	1	0	0	2				DCUN1D4	0	0	1	0	1	2
	HIST1H4A	1	0	1	0	0	2				DCXR	0	1	0	1	0	2
	HIST1H4B	0	0	1	0	1	2				DDAH2	1	0	1	0	0	2
	HIST1H4H	0	1	1	0	0	2				DDHD2	0	0	1	1	0	2
	HIST2H2AA3	1	0	1	0	0	2				DDI2	1	0	0	0	1	2
	HIST2H2BE	1	1	0	0	0	2				DDX18	1	0	0	0	1	2
	HKDC1	1	1	0	0	0	2				DDX23	0	1	0	0	1	2
	HLA-E	1	0	1	0	0	2				DDX24	1	0	0	0	1	2
	HMGCR	0	1	0	0	1	2				DDX28	0	0	1	0	1	2
	HMGCS1	0	0	1	0	1	2				DDX56	1	0	0	1	0	2
	HMOX1	0	1	0	0	1	2				DECR2	0	0	0	1	1	2
	HNF1B	0	1	0	0	1	2				DEDD	0	1	0	0	1	2
	HNRNPA1	0	0	1	1	0	2				DGCR11	1	1	0	0	0	2
	HNRNPC	0	0	1	1	0	2				DGCR6	0	1	0	0	1	2
	HNRNPH1	1	0	1	0	0	2				DGCR8	0	0	1	1	0	2
	HNRNPH3	0	1	1	0	0	2				DGCR8	0	0	0	1	1	2
	HNRNPK	0	1	1	0	0	2				DHODH	1	1	0	0	0	2
	HNRNPU	0	1	0	0	1	2				DHX30	0	1	0	0	1	2
	HNRPDL	0	0	1	0	1	2				DHX9	1	0	0	1	0	2
	HOMER3	0	0	1	0	1	2				DICER1	0	0	1	1	0	2
	HOPX	1	0	0	0	1	2				DICER1	0	0	0	1	1	2
	HOXD9	0	1	0	0	1	2				DIMT1L	0	0	1	1	0	2
	HRH1	1	0	0	1	0	2				DIS3	0	1	0	0	1	2
	HRH1	0	0	1	0	1	2				DISC1	0	0	1	1	0	2
	HSF2	0	0	1	1	0	2				DIXDC1	0	0	1	1	0	2
	HSP90AA1	0	1	0	1	0	2				DKC1	0	0	1	0	1	2
	HSP90B1	0	0	0	1	1	2				DLEU2	1	0	0	0	1	2
	HSP90B1	0	0	0	1	1	2				DLG1	1	0	0	0	1	2
	HSPA13	1	0	0	1	0	2				DLG3	1	1	0	0	0	2
	HSPA6	0	1	0	1	0	2				DLG3	1	0	0	1	0	2
	HSPB8	0	0	1	1	0	2				DLG5	1	0	1	0	0	2
	HSPBAP1	1	0	0	1	0	2				DLST	0	0	0	1	1	2
	HSPC072	0	1	0	1	0	2				DMC1	0	1	0	0	1	2
	HTR4	1	1	0	0	0	2				DNAH3	0	0	1	0	1	2
	HTR5A	0	1	0	0	1	2				DNAJA1	1	0	0	0	1	2
	IBTK	1	0	0	0	1	2				DNAJA3	0	0	1	0	1	2
	ICA1	0	0	0	1	1	2				DNAJB6	0	1	0	0	1	2
	ID2	0	0	1	1	0	2				DNAJC16	0	1	0	1	0	2
	IDI1	0	1	0	0	1	2				DNAJC16	0	0	1	1	0	2
	IDI1	0	1	0	0	1	2				DNAJC17	0	0	1	0	1	2
	IDS	0	0	0	1	1	2				DNM3	0	1	0	0	1	2
	IFI16	1	1	0	0	0	2				DNPEP	0	0	1	1	0	2
	IFIT2	0	1	0	0	1	2				DOCK5	1	0	0	0	1	2
	IFNA1	0	1	0	0	1	2				DOLK	1	0	1	0	0	2
	IFNA10	0	1	0	0	1	2				DPM2	0	1	0	0	1	2
	IFNGR1	1	0	0	1	0	2				DPYSL4	1	0	0	0	1	2
	IFNGR1	1	0	0	1	0	2				DROSHA	0	1	1	0	0	2
	IFRD1	1	0	0	1	0	2				DSCR6	1	0	0	1	0	2
	IGF1R	0	1	0	0	1	2				DSN1	0	0	1	1	0	2
	IGFBP3	0	1	1	0	0	2				DTL	1	0	0	0	1	2
	IGFBP5	1	0	0	0	1	2				DTX4	1	0	1	0	0	2
	IGH@	0	1	0	0	1	2				DUS1L	0	0	0	1	1	2
	IGHG1	1	1	0	0	0	2				DUT	1	0	0	0	1	2
	IGLV1-40	0	1	1	0	0	2				DVL1	1	0	0	1	0	2
	IGSF6	1	1	0	0	0	2				DYNC2LI1	0	0	1	0	1	2
	IK	0	0	1	0	1	2				DYRK2	1	0	1	0	0	2
	IKZF5	0	0	1	1	0	2				E2F3	1	0	0	1	0	2
	IL10RA	1	1	0	0	0	2				E2F4	1	0	0	1	0	2
	IL18	0	1	0	0	1	2				E2F6	0	0	1	0	1	2
	IL1RN	1	1	0	0	0	2				E2F8	0	1	0	0	1	2
	IL24	1	0	1	0	0	2				EAF2	0	1	1	0	0	2
	IL2RG	1	0	0	1	0	2				EBNA1BP2	0	0	0	1	1	2
	IL6	0	0	1	0	1	2				ECHDC2	0	1	1	0	0	2
	IL6ST	0	0	1	0	1	2				EDC4	0	0	1	1	0	2
	IL6ST	0	0	0	1	1	2				EHBP1L1	0	0	1	0	1	2
	IMPG2	0	1	0	0	1	2				EHHADH	0	1	1	0	0	2
	INE1	0	1	1	0	0	2				EHMT1	1	1	0	0	0	2
	INHBA	1	1	0	0	0	2				EID1	0	0	0	1	1	2
	INHBE	1	1	0	0	0	2				EIF1AX	0	0	0	1	1	2
	INTS6	1	0	1	0	0	2				EIF2B4	0	0	1	0	1	2
	IP6K1	0	0	1	1	0	2				EIF2S1	1	0	0	0	1	2
	IP6K2	0	0	1	1	0	2				EIF3M	0	0	1	0	1	2
	IPCEF1	1	0	0	1	0	2				EIF4A1	0	0	1	0	1	2
	IQGAP2	1	1	0	0	0	2				EIF4A3	1	0	0	0	1	2
	IRF2	0	1	0	1	0	2				EIF5B	1	0	0	1	0	2
	IRS4	0	1	0	0	1	2				ELF4	0	0	1	0	1	2
	ITCH	1	0	1	0	0	2				ELK4	1	0	0	1	0	2
	ITCH	1	0	1	0	0	2				ELL3	1	0	1	0	0	2
	ITCH	0	1	1	0	0	2				ELOVL6	1	0	1	0	0	2
	ITGA5	0	0	0	1	1	2				EMG1	0	0	0	1	1	2
	ITGAM	1	0	0	1	0	2				EMP2	1	0	0	1	0	2
	ITGAV	0	1	0	1	0	2				ENO2	1	0	0	0	1	2
	ITGB3	1	1	0	0	0	2				ENTPD7	1	0	0	0	1	2
	ITGB3	0	1	0	0	1	2				EPB41L1	1	0	0	1	0	2
	ITIH2	1	0	0	0	1	2				EPHB3	1	0	0	1	0	2
	ITM2A	0	1	0	0	1	2				EPOR	0	0	1	1	0	2
	ITPR2	1	1	0	0	0	2				EPS15	0	0	1	0	1	2
	ITPR3	0	1	1	0	0	2				ERAL1	0	1	0	1	0	2
	ITSN1	0	0	0	1	1	2				ERCC8	0	1	0	1	0	2
	JAG1	1	1	0	0	0	2				ERI2	0	1	1	0	0	2
	JAG1	0	1	0	0	1	2				ERI3	0	0	0	1	1	2
	JMJD1C	1	0	0	1	0	2				ERMP1	0	1	0	1	0	2
	JOSD1	0	0	0	1	1	2				ERN2	0	1	0	1	0	2
	JUN	0	1	1	0	0	2				ESR1	1	0	0	1	0	2
	JUN	0	0	1	1	0	2				ESRP2	1	0	0	1	0	2
	JUN	0	0	1	1	0	2				EVL	0	0	1	1	0	2
	JUNB	0	0	1	0	1	2				EVPL	1	0	0	1	0	2
	JUND	1	0	0	0	1	2				EXD3	1	0	0	1	0	2
	KALRN	0	1	0	0	1	2				EXOC5	0	1	0	0	1	2
	KBTBD2	1	0	0	0	1	2				EXOSC2	1	0	0	0	1	2
	KCNK12	0	1	0	0	1	2				EXOSC4	1	0	0	0	1	2
	KCNMB1	1	1	0	0	0	2				EXOSC4	1	0	0	0	1	2
	KCTD14	0	1	0	0	1	2				EXOSC5	0	1	0	1	0	2
	KDM2A	0	1	1	0	0	2				EXOSC8	0	1	1	0	0	2
	KDM2A	0	0	1	1	0	2				EZH1	0	0	1	1	0	2
	KDM5A	0	1	1	0	0	2				F8	0	1	1	0	0	2
	KDM6A	0	0	1	1	0	2				FADD	0	1	1	0	0	2
	KDSR	0	1	0	0	1	2				FAH	0	1	0	0	1	2
	KHDRBS1	1	0	1	0	0	2				FAHD2A	0	0	1	0	1	2
	KHSRP	0	0	0	1	1	2				FAIM	1	1	0	0	0	2
	KIAA0146	1	0	0	1	0	2				FAM127A	1	0	0	1	0	2
	KIAA0174	0	0	1	1	0	2				FAM134A	0	1	1	0	0	2
	KIAA0415	0	1	1	0	0	2				FAM134A	0	0	1	1	0	2
	KIAA0913	0	1	0	0	1	2				FAM158A	0	1	0	1	0	2
	KIAA1199	0	1	0	0	1	2				FAM172A	0	1	0	1	0	2
	KIAA1539	1	0	0	0	1	2				FAM178A	0	0	1	0	1	2
	KIAA1609	0	1	0	0	1	2				FAM188A	0	1	1	0	0	2
	KIAA1659	0	0	1	0	1	2				FAM48A	0	1	1	0	0	2
	KIF1C	1	1	0	0	0	2				FAM50B	0	0	1	0	1	2
	KIR2DS4	0	1	0	0	1	2				FAM64A	1	0	0	1	0	2
	KIRREL	0	1	0	0	1	2				FAM82B	0	1	1	0	0	2
	KLF4	1	0	1	0	0	2				FAM86B1	0	0	1	0	1	2
	KLF5	1	0	1	0	0	2				FANCF	0	1	1	0	0	2
	KLF6	1	0	1	0	0	2				FANCL	0	1	1	0	0	2
	KLF9	1	0	0	0	1	2				FAR2	0	1	1	0	0	2
	KLHL11	0	1	1	0	0	2				FAS	1	0	1	0	0	2
	KLHL18	1	0	1	0	0	2				FASTK	1	0	0	1	0	2
	KLHL20	1	0	1	0	0	2				FASTKD3	0	0	1	0	1	2
	KLHL23	0	1	0	0	1	2				FBP1	1	0	1	0	0	2
	KLK1	1	1	0	0	0	2				FBXL4	0	0	1	0	1	2
	KLK13	0	1	1	0	0	2				FBXO11	0	0	1	0	1	2
	KLRB1	1	1	0	0	0	2				FBXO42	0	0	1	1	0	2
	KMO	1	0	0	0	1	2				FBXO9	0	0	1	1	0	2
	KPNA5	1	0	1	0	0	2				FBXW2	0	1	1	0	0	2
	KRT10	0	0	1	1	0	2				FBXW2	0	0	1	0	1	2
	KRT17	1	0	0	0	1	2				FCF1	0	1	0	0	1	2
	LAIR1	1	0	0	1	0	2				FCHO1	0	0	1	1	0	2
	LAMA2	1	0	0	0	1	2				FECH	0	1	0	0	1	2
	LAMB4	0	1	1	0	0	2				FGF13	1	0	0	0	1	2
	LAMC1	0	0	0	1	1	2				FH	0	0	0	1	1	2
	LARGE	0	1	1	0	0	2				FHL1	0	1	0	1	0	2
	LARP4	0	1	0	1	0	2				FHOD1	0	0	1	0	1	2
	LDHC	0	0	1	1	0	2				FJX1	1	0	1	0	0	2
	LEMD3	0	0	1	1	0	2				FKBP15	1	1	0	0	0	2
	LHB	0	1	0	0	1	2				FKBP4	0	1	0	0	1	2
	LIF	0	1	0	0	1	2				FKSG2	1	0	0	0	1	2
	LILRA2	1	1	0	0	0	2				FLNB	1	0	0	1	0	2
	LILRA4	1	0	1	0	0	2				FLT4	1	0	1	0	0	2
	LILRP2	0	1	0	0	1	2				FNTB	0	1	1	0	0	2
	LIN7C	0	0	1	1	0	2				FOXJ2	0	0	1	0	1	2
	LIPE	0	1	1	0	0	2				FRAT1	0	0	1	1	0	2
	LLPH	1	1	0	0	0	2				FTSJ1	1	0	0	1	0	2
	LOC100129648	0	1	0	0	1	2				FTSJ2	0	0	1	0	1	2
	LOC100132247	0	1	1	0	0	2				FUBP1	1	0	0	1	0	2
	LOC100289775	0	1	0	0	1	2				FUT4	0	0	1	1	0	2
	LOC100499177	1	0	0	1	0	2				FZD2	0	0	1	1	0	2
	LOC100506168	1	0	1	0	0	2				FZD3	1	0	1	0	0	2
	LOC100506168	1	0	1	0	0	2				FZD5	1	0	0	0	1	2
	LOC100506517	1	1	0	0	0	2				FZR1	0	0	0	1	1	2
	LOC100507619	1	0	0	0	1	2				G3BP2	1	0	0	1	0	2
	LOC100510546	1	0	0	1	0	2				GAA	1	1	0	0	0	2
	LOC150759	1	0	0	1	0	2				GALNT6	1	0	0	1	0	2
	LOC283683	1	1	0	0	0	2				GART	0	1	0	1	0	2
	LOC284649	0	1	1	0	0	2				GART	0	0	1	1	0	2
	LOC339290	0	1	0	1	0	2				GAS2L1	0	0	1	0	1	2
	LOC653566	0	0	1	1	0	2				GCSH	1	0	0	0	1	2
	LOC730227	0	0	1	0	1	2				GDPD3	1	1	0	0	0	2
	LOC79015	0	0	0	1	1	2				GFOD2	1	1	0	0	0	2
	LOC90586	0	1	0	0	1	2				GGA2	1	0	0	1	0	2
	LONRF3	1	0	1	0	0	2				GGPS1	0	1	1	0	0	2
	LPIN1	1	0	0	0	1	2				GHR	1	1	0	0	0	2
	LRCH4	1	1	0	0	0	2				GIMAP5	1	1	0	0	0	2
	LRIG2	0	0	1	0	1	2				GINS3	1	0	0	0	1	2
	LRP12	1	0	0	0	1	2				GIT2	0	1	0	1	0	2
	LRRC40	1	0	0	0	1	2				GIT2	0	0	1	0	1	2
	LRRFIP2	1	0	0	1	0	2				GLB1	0	0	1	0	1	2
	LRRK1	1	0	0	0	1	2				GLCE	0	1	1	0	0	2
	LRRTM4	0	1	0	0	1	2				GLMN	0	1	1	0	0	2
	LSP1	1	1	0	0	0	2				GLRX5	1	0	0	1	0	2
	LSS	0	1	0	0	1	2				GLT8D1	0	1	1	0	0	2
	LST1	1	1	0	0	0	2				GLT8D1	0	0	1	1	0	2
	LTC4S	1	1	0	0	0	2				GLUD2	0	1	0	1	0	2
	LYZL6	1	1	0	0	0	2				GLUL	0	1	0	1	0	2
	MAD2L1BP	0	0	1	1	0	2				GNAI2	0	0	0	1	1	2
	MAFK	0	1	1	0	0	2				GNB1L	1	0	1	0	0	2
	MAGT1	0	0	0	1	1	2				GNB5	0	1	0	1	0	2
	MAL	1	0	1	0	0	2				GNL3	0	0	1	0	1	2
	MAN1A1	1	0	1	0	0	2				GNL3L	0	1	0	1	0	2
	MAP2K3	0	1	0	1	0	2				GOLGA1	0	0	1	1	0	2
	MAP3K13	0	0	1	0	1	2				GOLGA8H	0	1	1	0	0	2
	MAP3K13	0	0	1	0	1	2				GPC4	1	1	0	0	0	2
	MAP3K14	0	1	1	0	0	2				GPHN	0	1	0	1	0	2
	MAP3K3	1	0	0	1	0	2				GPR125	1	0	0	1	0	2
	MAP3K9	0	0	1	0	1	2				GPR172A	1	1	0	0	0	2
	MAP4K4	1	0	0	1	0	2				GPR3	1	0	0	0	1	2
	MAPK8IP3	0	1	1	0	0	2				GPRC5D	0	1	0	1	0	2
	MARCH6	0	0	1	1	0	2				GPS1	0	1	0	0	1	2
	MARCH7	0	0	1	1	0	2				GPS2	0	0	1	0	1	2
	MARK3	1	0	0	1	0	2				GRAMD4	0	0	1	1	0	2
	MAU2	0	0	1	1	0	2				GRHPR	0	1	1	0	0	2
	MBL1P	1	1	0	0	0	2				GRIK5	0	0	0	1	1	2
	MBNL2	1	0	0	1	0	2				GRK6	0	0	0	1	1	2
	MCL1	0	0	1	1	0	2				GRM6	1	0	0	1	0	2
	MCL1	0	0	1	1	0	2				GRPEL1	1	0	0	0	1	2
	MCPH1	1	0	0	0	1	2				GRPR	1	1	0	0	0	2
	ME1	1	0	0	1	0	2				GRSF1	0	0	1	1	0	2
	ME1	1	0	0	1	0	2				GSTM4	0	0	1	0	1	2
	MED1	0	1	1	0	0	2				GTF2E1	0	0	1	1	0	2
	MED1	0	0	1	1	0	2				GTF2F1	0	1	0	0	1	2
	MED13	0	0	1	1	0	2				GTF3C2	1	0	1	0	0	2
	MED13L	1	0	1	0	0	2				GTPBP3	0	0	1	1	0	2
	MED13L	0	0	1	1	0	2				GYG1	0	1	1	0	0	2
	MED17	0	0	1	1	0	2				GYS1	1	0	0	1	0	2
	MED25	1	0	0	0	1	2				H2AFX	0	1	0	0	1	2
	MED6	1	0	1	0	0	2				HADHA	0	1	0	1	0	2
	MEF2A	1	0	0	1	0	2				HAND1	1	0	0	0	1	2
	MEF2A	0	0	1	1	0	2				HAUS5	1	0	1	0	0	2
	MEX3C	1	0	0	1	0	2				HAUS6	0	0	1	0	1	2
	MFAP3	0	1	0	1	0	2				HCCS	1	1	0	0	0	2
	MFI2	1	0	0	0	1	2				HCFC1R1	1	0	0	0	1	2
	MFSD7	0	1	0	0	1	2				HDAC2	0	0	0	1	1	2
	MGAT3	1	1	0	0	0	2				HDDC2	0	1	0	1	0	2
	MICA	0	1	0	0	1	2				HDHD1	0	0	0	1	1	2
	MICAL1	0	1	0	1	0	2				HEATR1	1	0	0	0	1	2
	MIS12	0	0	1	1	0	2				HEATR2	1	0	0	1	0	2
	MITF	1	1	0	0	0	2				HEATR6	0	0	1	1	0	2
	MKNK2	1	0	0	1	0	2				HERC2	0	0	0	1	1	2
	MLANA	0	1	0	0	1	2				HEXIM1	1	0	1	0	0	2
	MLL	1	0	1	0	0	2				HFE	1	0	0	1	0	2
	MLLT10	1	0	0	1	0	2				HFE	0	0	1	1	0	2
	MMP25	0	1	0	1	0	2				HIBCH	0	1	1	0	0	2
	MORC3	0	0	1	1	0	2				HIF1AN	0	1	0	1	0	2
	MR1	1	0	0	1	0	2				HIPK2	1	0	0	1	0	2
	MRPL28	0	0	1	0	1	2				HIRIP3	0	1	1	0	0	2
	MSL2	0	0	1	1	0	2				HK2	1	0	0	1	0	2
	MSR1	0	0	1	0	1	2				HLA-G	0	1	0	0	1	2
	MT1G	1	0	0	1	0	2				HMG20B	0	1	1	0	0	2
	MT1G	1	0	0	0	1	2				HMGN3	1	1	0	0	0	2
	MTCH1	0	0	1	1	0	2				HMOX2	1	0	0	1	0	2
	MTHFD2L	1	0	0	1	0	2				HN1L	1	0	0	1	0	2
	MTMR3	1	0	1	0	0	2				HN1L	1	0	0	0	1	2
	MTRF1	0	0	0	1	1	2				HNMT	0	0	1	0	1	2
	MTRF1L	1	0	1	0	0	2				HNRNPA3	0	1	0	1	0	2
	MUC13	0	1	1	0	0	2				HNRNPAB	1	0	0	0	1	2
	MVD	1	0	0	0	1	2				HNRNPR	1	0	0	1	0	2
	MVK	0	1	0	0	1	2				HOXA10	1	0	0	1	0	2
	MXD4	1	0	0	0	1	2				HOXA4	1	0	0	0	1	2
	MYCL1	1	0	0	0	1	2				HOXB6	1	1	0	0	0	2
	MYL12A	1	0	0	1	0	2				HP	1	0	0	1	0	2
	MYO15A	1	0	1	0	0	2				HSPA1A	1	0	1	0	0	2
	MYO1F	1	0	0	1	0	2				HSPA4L	1	1	0	0	0	2
	MYOM1	0	1	0	0	1	2				HSPA8	1	0	1	0	0	2
	MYST2	1	0	0	1	0	2				HSPC157	0	0	1	0	1	2
	MYST3	0	1	1	0	0	2				HTATIP2	0	0	1	0	1	2
	N4BP2L2-IT	1	0	1	0	0	2				HTATSF1	1	0	1	0	0	2
	NBLA00301	1	1	0	0	0	2				HTATSF1	0	0	1	0	1	2
	NBR1	1	0	0	1	0	2				HTRA1	1	0	0	1	0	2
	NCOA3	1	0	1	0	0	2				ICAM3	0	0	0	1	1	2
	NCOA3	0	0	1	1	0	2				ICMT	1	0	0	0	1	2
	NCOA3	0	0	1	1	0	2				ICMT	0	0	0	1	1	2
	NCOA3	0	0	1	1	0	2				IDH2	0	1	0	0	1	2
	NDRG1	0	1	0	0	1	2				IFIT5	1	1	0	0	0	2
	NEAT1	1	0	0	0	1	2				IFITM3	1	0	0	1	0	2
	NEFM	0	1	0	0	1	2				IFNAR2	0	0	1	0	1	2
	NEU3	0	1	0	0	1	2				IFRD2	0	0	0	1	1	2
	NF1	0	0	1	1	0	2				IFT20	0	1	0	1	0	2
	NFAT5	0	0	1	1	0	2				IFT57	0	1	0	0	1	2
	NFE2L1	1	0	0	1	0	2				IFT74	0	1	1	0	0	2
	NFKBIL1	1	0	0	0	1	2				IGFBP2	1	0	0	1	0	2
	NFYC	1	0	1	0	0	2				IGSF3	1	1	0	0	0	2
	NGDN	0	1	1	0	0	2				IKBKAP	0	0	1	0	1	2
	NIPBL	0	0	1	1	0	2				IKBKE	0	0	1	0	1	2
	NLRP1	1	0	0	0	1	2				IKZF1	0	0	1	0	1	2
	NNAT	1	0	1	0	0	2				IL17RC	1	0	0	1	0	2
	NOTCH2NL	0	0	1	0	1	2				IL27RA	0	0	0	1	1	2
	NOTCH3	0	0	1	0	1	2				ILKAP	0	0	0	1	1	2
	NOVA2	0	1	0	1	0	2				ILVBL	1	1	0	0	0	2
	NOX3	0	1	0	0	1	2				IMP3	1	0	0	1	0	2
	NPAS2	1	0	0	0	1	2				IMP4	1	0	0	1	0	2
	NPAS3	1	0	1	0	0	2				IMPDH1	1	0	0	1	0	2
	NPC1	1	0	1	0	0	2				INO80B	1	0	1	0	0	2
	NPY2R	0	1	0	0	1	2				INPP4A	0	1	0	0	1	2
	NR1D1	1	1	0	0	0	2				INPP5F	0	1	0	1	0	2
	NR3C1	1	0	1	0	0	2				INTS5	1	0	1	0	0	2
	NR3C1	1	0	1	0	0	2				INTS7	0	1	1	0	0	2
	NR3C1	1	0	0	1	0	2				IPP	1	0	1	0	0	2
	NR4A1	0	1	0	0	1	2				IQCK	1	0	0	0	1	2
	NRN1	1	1	0	0	0	2				IQSEC2	0	1	0	0	1	2
	NTRK2	0	1	0	0	1	2				IRF5	1	0	0	1	0	2
	NTS	0	1	1	0	0	2				IRX4	1	0	0	1	0	2
	NUP153	0	0	1	1	0	2				ISG20L2	1	0	0	1	0	2
	NUP188	1	1	0	0	0	2				ISG20L2	1	0	0	0	1	2
	NUP54	0	0	1	0	1	2				ISOC2	0	1	0	1	0	2
	NUP98	0	0	1	0	1	2				ITGB1BP1	1	0	1	0	0	2
	NUPR1	1	1	0	0	0	2				ITGB3BP	0	1	1	0	0	2
	NUSAP1	0	1	1	0	0	2				ITGB4	1	0	0	1	0	2
	OASL	1	1	0	0	0	2				ITPR2	0	1	0	0	1	2
	ODF2	1	0	0	1	0	2				ITSN1	0	0	1	1	0	2
	OGFR	0	1	0	0	1	2				IVNS1ABP	1	1	0	0	0	2
	OLR1	0	1	1	0	0	2				IVNS1ABP	0	1	1	0	0	2
	ONECUT2	0	0	1	0	1	2				JAK2	0	1	0	1	0	2
	OPHN1	1	0	0	0	1	2				JRK	1	0	1	0	0	2
	OPRL1	1	0	0	0	1	2				KANK2	0	1	1	0	0	2
	OR10J1	0	1	0	0	1	2				KAZ	1	0	0	0	1	2
	OR12D2	0	0	1	0	1	2				KBTBD11	0	1	1	0	0	2
	OR1E1	0	0	0	1	1	2				KCTD3	0	0	1	1	0	2
	OR1G1	1	0	0	0	1	2				KDELC1	0	1	1	0	0	2
	OR2S2	0	0	0	1	1	2				KDELR3	1	0	0	1	0	2
	OSBPL1A	1	0	0	1	0	2				KDM2A	1	0	0	0	1	2
	PAFAH1B1	0	0	1	1	0	2				KEAP1	0	0	1	0	1	2
	PAK4	0	1	1	0	0	2				KHK	1	1	0	0	0	2
	PARD3	0	1	1	0	0	2				KIAA0494	1	0	0	1	0	2
	PAWR	0	1	1	0	0	2				KIAA0562	0	0	1	0	1	2
	PBX2	1	1	0	0	0	2				KIAA0586	0	1	1	0	0	2
	PCBP2	1	0	1	0	0	2				KIAA0776	0	1	1	0	0	2
	PCDH11Y	0	1	1	0	0	2				KIAA1109	0	1	1	0	0	2
	PCDHA9	0	1	0	0	1	2				KIAA1279	0	0	1	0	1	2
	PCDHGA10	1	1	0	0	0	2				KIF11	0	1	0	0	1	2
	PCDHGA11	0	1	0	0	1	2				KIF16B	1	0	1	0	0	2
	PCDHGB6	1	0	0	0	1	2				KIF23	0	1	0	0	1	2
	PCIF1	1	0	1	0	0	2				KLHDC2	0	1	1	0	0	2
	PDCD4	0	0	0	1	1	2				KLHL12	0	1	1	0	0	2
	PDE3B	1	0	0	0	1	2				KLHL22	0	1	1	0	0	2
	PDE4B	1	0	1	0	0	2				KLHL23	0	1	1	0	0	2
	PDE4D	1	0	0	1	0	2				KLHL9	1	0	1	0	0	2
	PDE4DIP	1	0	0	0	1	2				KLHL9	0	0	1	0	1	2
	PDGFRA	0	1	0	0	1	2				KLK5	1	0	0	1	0	2
	PDLIM5	0	1	1	0	0	2				KPNA3	1	0	0	1	0	2
	PDLIM7	1	0	1	0	0	2				KRIT1	0	1	0	1	0	2
	PDPK1	0	0	0	1	1	2				KRIT1	0	0	1	0	1	2
	PDPR	0	0	1	0	1	2				LAD1	1	0	1	0	0	2
	PDZRN4	0	1	0	0	1	2				LAGE3	1	1	0	0	0	2
	PEA15	0	1	1	0	0	2				LAMB1	1	1	0	0	0	2
	PEA15	0	1	0	1	0	2				LANCL1	0	1	1	0	0	2
	PELI2	1	0	0	1	0	2				LANCL1	0	0	1	0	1	2
	PER1	0	0	1	0	1	2				LARGE	0	1	0	1	0	2
	PGAP3	1	0	0	0	1	2				LCMT2	0	0	1	0	1	2
	PGLYRP1	0	1	0	0	1	2				LDOC1	1	0	0	1	0	2
	PGM3	0	0	0	1	1	2				LETM1	1	0	1	0	0	2
	PHF1	1	0	1	0	0	2				LIAS	0	0	1	0	1	2
	PHF20L1	1	0	0	1	0	2				LMF1	1	0	0	1	0	2
	PHF21A	0	0	1	0	1	2				LOC100130633	0	1	0	0	1	2
	PHLDA1	1	1	0	0	0	2				LOC100288525	0	0	1	0	1	2
	PHLDA1	1	0	0	0	1	2				LOC100289775	1	0	0	1	0	2
	PHOX2A	1	0	0	0	1	2				LOC100506162	0	1	0	1	0	2
	PI4K2A	1	0	1	0	0	2				LOC100506469	0	0	1	1	0	2
	PI4K2A	0	0	1	0	1	2				LOC100509419	0	0	1	0	1	2
	PICALM	1	0	0	1	0	2				LOC100509558	0	0	1	0	1	2
	PIGC	1	0	0	0	1	2				LOC100510224	1	1	0	0	0	2
	PIGR	0	0	1	0	1	2				LOC150759	0	1	1	0	0	2
	PIK3R3	0	0	1	0	1	2				LOC155060	0	0	1	1	0	2
	PIKFYVE	0	0	0	1	1	2				LOC202181	0	0	1	1	0	2
	PILRA	1	0	0	0	1	2				LOC285359	0	0	1	0	1	2
	PIP5K1B	1	1	0	0	0	2				LOC441259	1	0	0	0	1	2
	PKD2L2	1	0	0	0	1	2				LOC730101	1	1	0	0	0	2
	PLA2G3	1	0	0	0	1	2				LOC81691	0	0	1	0	1	2
	PLAUR	0	1	0	1	0	2				LOXL1	1	1	0	0	0	2
	PLEKHO2	0	1	1	0	0	2				LPCAT1	1	0	0	1	0	2
	PLP1	0	0	1	0	1	2				LPHN1	1	1	0	0	0	2
	PNPLA2	0	0	1	1	0	2				LRP8	1	0	0	0	1	2
	PNRC1	0	0	1	1	0	2				LRRC1	1	0	1	0	0	2
	POFUT1	1	0	0	0	1	2				LRRC20	1	1	0	0	0	2
	POGZ	0	0	1	1	0	2				LSM1	0	1	0	1	0	2
	POLI	1	0	0	1	0	2				LSM6	1	0	0	0	1	2
	PON3	1	0	0	0	1	2				LTA4H	0	1	0	1	0	2
	POU2F1	0	0	1	1	0	2				LYPLA2	0	0	0	1	1	2
	POU2F3	0	0	1	0	1	2				M6PR	1	0	0	0	1	2
	POU3F1	1	1	0	0	0	2				MACF1	0	0	1	1	0	2
	PPAP2A	0	1	0	1	0	2				MACF1	0	0	1	1	0	2
	PPARA	0	1	1	0	0	2				MACF1	0	0	1	1	0	2
	PPFIBP2	1	0	0	0	1	2				MAD2L1	0	1	0	0	1	2
	PPM1B	0	0	1	1	0	2				MADCAM1	1	0	0	1	0	2
	PPM1D	0	0	1	1	0	2				MAGEH1	1	0	1	0	0	2
	PPM1E	1	0	0	0	1	2				MANSC1	0	0	1	0	1	2
	PPP1R10	0	1	0	0	1	2				MAP3K11	1	0	0	1	0	2
	PPP1R12A	0	1	1	0	0	2				MAP3K12	0	1	1	0	0	2
	PPP2R1B	0	1	0	0	1	2				MAP3K6	0	0	0	1	1	2
	PPP2R1B	0	0	0	1	1	2				MAP3K7	0	1	1	0	0	2
	PPP4R2	0	1	1	0	0	2				MAP3K7	0	1	0	1	0	2
	PPP4R4	1	0	0	0	1	2				MARCH2	0	1	0	1	0	2
	PRDM10	1	0	1	0	0	2				MARCKS	1	1	0	0	0	2
	PRDM2	0	0	1	1	0	2				MARK2	0	1	0	0	1	2
	PRKACG	0	1	1	0	0	2				MATR3	0	0	1	0	1	2
	PRKAR2B	1	0	0	1	0	2				MAZ	1	0	0	0	1	2
	PRKRIP1	0	0	1	1	0	2				MBD3	1	0	0	1	0	2
	Probe	1	1	0	0	0	2				MBD4	0	0	1	0	1	2
	Probe	1	0	0	0	1	2				MBTPS1	0	0	1	1	0	2
	Probe	1	1	0	0	0	2				MBTPS2	0	1	0	0	1	2
	Probe	1	0	1	0	0	2				MCAM	1	0	0	1	0	2
	Probe	1	1	0	0	0	2				MCAM	1	0	0	1	0	2
	Probe	1	0	0	1	0	2				MCCC1	0	1	0	0	1	2
	Probe	1	1	0	0	0	2				MCM2	1	0	0	0	1	2
	Probe	1	0	0	0	1	2				MCM3AP	0	1	1	0	0	2
	Probe	1	0	0	0	1	2				MCM4	1	0	0	1	0	2
	Probe	1	0	0	1	0	2				MCM4	1	0	0	1	0	2
	Probe	1	0	0	0	1	2				MCM4	0	1	0	0	1	2
	Probe	1	0	1	0	0	2				MCM4	0	0	0	1	1	2
	Probe	1	0	0	1	0	2				MCM5	0	1	0	0	1	2
	Probe	1	0	0	0	1	2				MDH2	1	0	0	1	0	2
	Probe	1	1	0	0	0	2				ME2	0	1	0	0	1	2
	Probe	1	1	0	0	0	2				MED16	0	0	0	1	1	2
	Probe	1	0	1	0	0	2				MED22	0	0	1	0	1	2
	Probe	1	0	1	0	0	2				MED7	0	0	1	0	1	2
	Probe	1	0	1	0	0	2				MEGF9	0	0	1	0	1	2
	Probe	1	1	0	0	0	2				MEIS1	1	0	1	0	0	2
	Probe	1	0	0	0	1	2				MEN1	1	0	1	0	0	2
	Probe	1	0	0	1	0	2				MEST	0	0	0	1	1	2
	Probe	1	1	0	0	0	2				METAP2	0	0	1	0	1	2
	Probe	1	0	1	0	0	2				METT11D1	0	0	0	1	1	2
	Probe	1	0	0	0	1	2				METTL1	1	0	0	0	1	2
	Probe	1	1	0	0	0	2				METTL13	1	0	1	0	0	2
	Probe	1	1	0	0	0	2				METTL5	0	1	1	0	0	2
	Probe	1	1	0	0	0	2				MEX3D	1	0	0	0	1	2
	Probe	1	1	0	0	0	2				MFAP1	1	1	0	0	0	2
	Probe	1	0	0	1	0	2				MFF	0	0	0	1	1	2
	Probe	1	1	0	0	0	2				MFN2	1	0	0	1	0	2
	Probe	1	1	0	0	0	2				MFN2	0	0	0	1	1	2
	Probe	1	1	0	0	0	2				MGAT2	1	1	0	0	0	2
	Probe	1	0	0	0	1	2				MGST2	0	1	0	1	0	2
	Probe	0	1	0	0	1	2				MICAL2	0	0	1	1	0	2
	Probe	0	1	0	0	1	2				MID1	0	1	1	0	0	2
	Probe	0	1	0	0	1	2				MID2	1	0	0	1	0	2
	Probe	0	1	0	0	1	2				MINA	0	1	1	0	0	2
	Probe	0	1	1	0	0	2				MINA	0	0	1	0	1	2
	Probe	0	1	1	0	0	2				MIPEP	0	1	0	0	1	2
	Probe	0	1	1	0	0	2				MKI67	0	0	0	1	1	2
	Probe	0	1	0	0	1	2				MKL2	0	1	1	0	0	2
	Probe	0	1	0	0	1	2				MLH1	0	1	1	0	0	2
	Probe	0	1	1	0	0	2				MLH3	0	1	0	1	0	2
	Probe	0	1	0	0	1	2				MLX	0	1	1	0	0	2
	Probe	0	1	0	0	1	2				MLYCD	1	0	0	0	1	2
	Probe	0	1	1	0	0	2				MMP14	0	1	0	1	0	2
	Probe	0	1	1	0	0	2				MMP25	1	0	0	0	1	2
	Probe	0	1	0	0	1	2				MNS1	0	0	1	1	0	2
	Probe	0	1	0	0	1	2				MOBKL3	0	0	1	0	1	2
	Probe	0	1	0	0	1	2				MOCS3	0	0	1	0	1	2
	Probe	0	1	0	0	1	2				MORC2	0	0	1	0	1	2
	Probe	0	1	0	0	1	2				MPDU1	0	1	0	0	1	2
	Probe	0	1	0	0	1	2				MPHOSPH8	0	0	1	1	0	2
	Probe	0	1	0	0	1	2				MPI	0	1	1	0	0	2
	Probe	0	1	0	0	1	2				MPP2	0	0	0	1	1	2
	Probe	0	1	0	0	1	2				MPP3	1	0	0	1	0	2
	Probe	0	1	0	0	1	2				MPPE1	0	1	1	0	0	2
	Probe	0	1	0	0	1	2				MPRIP	0	0	0	1	1	2
	Probe	0	1	1	0	0	2				MPST	0	0	1	1	0	2
	Probe	0	1	0	0	1	2				MRM1	1	0	0	1	0	2
	Probe	0	1	1	0	0	2				MRP63	1	0	1	0	0	2
	Probe	0	1	1	0	0	2				MRPL13	0	1	0	0	1	2
	Probe	0	1	0	0	1	2				MRPL2	0	0	1	1	0	2
	Probe	0	0	1	1	0	2				MRPL34	0	0	1	0	1	2
	Probe	0	0	1	0	1	2				MRPL39	0	0	1	0	1	2
	Probe	0	0	1	0	1	2				MRPS11	1	0	0	1	0	2
	Probe	0	0	1	0	1	2				MRPS12	1	0	0	0	1	2
	Probe	0	0	1	0	1	2				MRPS16	0	1	0	1	0	2
	Probe	0	0	1	0	1	2				MRPS22	0	0	0	1	1	2
	Probe	0	0	1	0	1	2				MRPS28	1	0	0	0	1	2
	Probe	0	0	1	0	1	2				MRPS31	0	1	1	0	0	2
	Probe	0	0	1	0	1	2				MRPS31	0	0	1	0	1	2
	Probe	0	0	1	0	1	2				MRS2	0	1	1	0	0	2
	Probe	0	0	1	1	0	2				MSH3	0	1	0	1	0	2
	Probe	0	0	1	0	1	2				MSRB2	0	1	0	0	1	2
	Probe	0	0	1	1	0	2				MTCP1NB	0	1	1	0	0	2
	Probe	0	0	1	0	1	2				MTERF	1	0	1	0	0	2
	Probe	0	0	1	0	1	2				MTERFD1	0	0	1	0	1	2
	Probe	0	0	1	1	0	2				MTERFD2	0	0	1	0	1	2
	Probe	0	0	0	1	1	2				MTF2	1	0	0	0	1	2
	Probe	0	0	0	1	1	2				MTHFD1	0	1	0	1	0	2
	PROC	0	0	1	0	1	2				MTHFS	0	0	1	1	0	2
	PRPH2	1	0	0	0	1	2				MTMR4	0	1	1	0	0	2
	PSAP	1	0	0	1	0	2				MTMR4	0	0	1	1	0	2
	PSEN1	0	0	1	1	0	2				MTR	0	1	1	0	0	2
	PSG7	0	1	0	0	1	2				MTSS1	0	0	1	0	1	2
	PSPC1	0	0	1	1	0	2				MUDENG	0	1	1	0	0	2
	PTBP2	0	1	1	0	0	2				MYBL1	1	0	1	0	0	2
	PTGER4	0	0	1	1	0	2				MYD88	1	0	1	0	0	2
	PTGS2	0	1	1	0	0	2				MYH10	1	0	0	1	0	2
	PTK2B	1	1	0	0	0	2				MYH10	1	0	0	0	1	2
	PTPN21	0	0	1	0	1	2				MYH14	1	0	0	1	0	2
	PTPRC	1	0	0	1	0	2				MYL6	0	0	0	1	1	2
	PTPRE	1	1	0	0	0	2				MYO19	0	0	1	0	1	2
	PTPRK	1	0	1	0	0	2				MYOF	1	1	0	0	0	2
	PTPRN2	1	0	0	0	1	2				N4BP2L2	0	1	1	0	0	2
	PTPRO	1	1	0	0	0	2				NAA15	1	0	0	0	1	2
	PTTG2	0	1	0	0	1	2				NAB2	0	0	0	1	1	2
	PTX3	1	0	1	0	0	2				NAE1	0	1	1	0	0	2
	PUM1	0	0	1	1	0	2				NAGA	1	0	0	1	0	2
	PYY	0	1	0	0	1	2				NAGK	0	1	1	0	0	2
	QKI	1	0	0	1	0	2				NARG2	0	1	1	0	0	2
	QKI	0	0	1	1	0	2				NASP	1	0	0	1	0	2
	R3HDM1	0	1	0	0	1	2				NASP	0	0	0	1	1	2
	RAB11FIP1	0	1	1	0	0	2				NAT1	0	0	1	0	1	2
	RAB3GAP1	1	0	1	0	0	2				NAT10	1	0	0	0	1	2
	RAB40A	0	1	1	0	0	2				NAT6	1	0	1	0	0	2
	RAB5A	0	0	0	1	1	2				NBEA	1	1	0	0	0	2
	RAB7A	0	0	1	1	0	2				NBN	0	1	1	0	0	2
	RABGAP1	0	0	1	0	1	2				NCAPH2	0	1	1	0	0	2
	RABGGTB	0	0	1	1	0	2				NCBP1	0	1	0	1	0	2
	RABGGTB	0	0	1	1	0	2				NCDN	1	0	0	1	0	2
	RAE1	0	0	1	1	0	2				NCOR1	1	0	0	1	0	2
	RAGE	0	0	0	1	1	2				NCRNA00094	0	0	1	1	0	2
	RALGAPB	0	0	1	1	0	2				NDRG3	1	0	0	1	0	2
	RANBP9	1	0	0	1	0	2				NDRG4	1	1	0	0	0	2
	RANBP9	1	0	0	1	0	2				NDST2	0	0	1	0	1	2
	RAP1GAP	0	1	0	1	0	2				NDUFA10	0	1	0	0	1	2
	RARA	0	1	0	0	1	2				NDUFA3	1	0	0	1	0	2
	RARB	1	0	0	0	1	2				NDUFA5	0	1	0	0	1	2
	RASAL2	1	1	0	0	0	2				NDUFA7	0	0	0	1	1	2
	RASGRP2	0	0	0	1	1	2				NDUFAF4	0	0	1	0	1	2
	RB1CC1	1	0	1	0	0	2				NDUFB1	0	1	0	0	1	2
	RBBP6	0	0	1	1	0	2				NDUFB7	0	0	0	1	1	2
	RBCK1	1	0	0	1	0	2				NDUFS1	0	0	0	1	1	2
	RBM12	0	1	1	0	0	2				NDUFS6	1	0	0	1	0	2
	RBM14	0	0	1	1	0	2				NDUFS7	0	1	0	1	0	2
	RBM15	0	0	1	1	0	2				NDUFS8	0	1	0	1	0	2
	RBM16	0	0	1	1	0	2				NDUFS8	0	0	0	1	1	2
	RBM22	0	0	1	1	0	2				NECAP1	0	1	0	0	1	2
	RBM5	0	0	1	1	0	2				NEIL3	0	0	1	0	1	2
	RBM5	0	0	1	1	0	2				NEK4	0	1	0	0	1	2
	RCOR3	0	0	1	1	0	2				NF2	1	0	0	1	0	2
	REL	0	1	1	0	0	2				NFATC2IP	0	0	1	0	1	2
	REL	0	1	1	0	0	2				NFATC2IP	0	0	0	1	1	2
	RER1	0	0	0	1	1	2				NFYA	0	0	0	1	1	2
	RERE	1	1	0	0	0	2				NFYB	0	1	0	0	1	2
	REST	0	1	0	1	0	2				NFYC	0	1	0	1	0	2
	RFPL1S	1	0	1	0	0	2				NGLY1	0	1	1	0	0	2
	RGS2	0	0	1	1	0	2				NHLRC2	0	1	0	0	1	2
	RGS4	0	0	1	0	1	2				NHP2L1	1	0	0	1	0	2
	RHCE	0	1	0	0	1	2				NIP7	1	0	0	0	1	2
	RHOB	1	0	0	0	1	2				NIPAL2	0	1	0	0	1	2
	RHOQ	0	0	0	1	1	2				NISCH	1	0	0	0	1	2
	RIMS3	0	0	0	1	1	2				NIT1	0	1	1	0	0	2
	RIN3	1	0	0	0	1	2				NKX3-2	1	0	1	0	0	2
	RIOK3	1	0	0	1	0	2				NLE1	0	0	0	1	1	2
	RIOK3	0	0	1	0	1	2				NMI	0	1	1	0	0	2
	RIPK2	1	0	0	0	1	2				NMT2	1	0	0	0	1	2
	RIT1	0	0	1	1	0	2				NNT	0	1	0	0	1	2
	RNF114	1	0	0	1	0	2				NOC4L	0	1	0	1	0	2
	RNF115	1	0	0	1	0	2				NOL11	1	0	0	0	1	2
	RNF121	0	1	0	1	0	2				NOL12	0	1	1	0	0	2
	RNF125	1	0	0	0	1	2				NOL3	0	0	1	0	1	2
	RNF186	0	1	0	0	1	2				NOL6	1	0	0	1	0	2
	RNF19A	0	0	1	0	1	2				NOL7	0	0	1	1	0	2
	RNF24	1	0	1	0	0	2				NOL7	0	0	1	0	1	2
	RNF44	0	0	1	1	0	2				NOL9	1	0	1	0	0	2
	RNF5	1	0	0	1	0	2				NOP2	1	0	0	1	0	2
	RNFT1	1	0	0	1	0	2				NOP56	1	0	0	1	0	2
	ROD1	1	0	0	1	0	2				NPRL2	0	0	1	1	0	2
	ROM1	1	1	0	0	0	2				NR1H2	0	1	0	1	0	2
	RPGR	1	0	0	1	0	2				NR2C1	0	0	1	0	1	2
	RPL17	0	0	1	0	1	2				NR2F2	1	1	0	0	0	2
	RPL21	1	0	0	1	0	2				NR2F2	0	1	0	0	1	2
	RPL3	0	0	1	0	1	2				NRF1	0	1	0	0	1	2
	RPRD2	0	0	1	1	0	2				NSF	0	1	1	0	0	2
	RPS2P45	0	1	0	0	1	2				NSMCE4A	0	1	1	0	0	2
	RPS6KA2	1	1	0	0	0	2				NSUN5	0	0	1	1	0	2
	RPS6KA2	1	0	0	1	0	2				NSUN5P2	0	0	1	1	0	2
	RPS9	0	0	1	1	0	2				NT5DC2	1	0	0	1	0	2
	RRAGC	1	0	0	0	1	2				NT5DC3	1	0	0	1	0	2
	RRBP1	0	1	0	1	0	2				NTAN1	0	0	1	0	1	2
	RREB1	1	1	0	0	0	2				NTSR1	1	0	1	0	0	2
	RRN3P1	1	1	0	0	0	2				NUBP2	0	0	0	1	1	2
	RSL1D1	1	0	0	1	0	2				NUBPL	1	1	0	0	0	2
	RSL1D1	0	1	1	0	0	2				NUCB1	0	1	0	0	1	2
	RSL24D1	1	0	0	1	0	2				NUDCD3	1	1	0	0	0	2
	RSRC2	0	0	1	1	0	2				NUDT2	0	1	1	0	0	2
	RUFY3	0	0	1	0	1	2				NUDT4	0	0	1	1	0	2
	RUNX1	1	0	1	0	0	2				NUFIP1	1	0	0	0	1	2
	RUNX1	0	1	0	1	0	2				NUFIP1	1	0	0	1	0	2
	RYBP	0	0	1	1	0	2				NUP160	1	0	0	0	1	2
	RYBP	0	0	1	1	0	2				NUP37	0	1	1	0	0	2
	RYBP	0	0	1	1	0	2				NUP43	0	1	1	0	0	2
	RYR2	0	1	1	0	0	2				NUP93	1	0	0	0	1	2
	S100P	1	1	0	0	0	2				NUP98	1	0	0	0	1	2
	SAR1A	0	1	1	0	0	2				NXT1	1	0	1	0	0	2
	SAR1B	0	0	1	1	0	2				NXT2	0	1	0	0	1	2
	SARS	1	0	0	1	0	2				OAZ2	1	0	0	1	0	2
	SBNO1	0	0	1	1	0	2				OBFC1	0	1	1	0	0	2
	SC4MOL	0	1	0	0	1	2				OCEL1	0	1	0	1	0	2
	SC5DL	0	0	0	1	1	2				OGDH	0	0	1	0	1	2
	SCD	1	0	0	0	1	2				OGG1	1	0	1	0	0	2
	SCD	1	0	0	0	1	2				OLFML3	1	1	0	0	0	2
	SCG2	0	1	1	0	0	2				OPA1	0	1	0	1	0	2
	SCG5	0	1	1	0	0	2				ORAI2	0	1	0	1	0	2
	SCN11A	1	0	0	0	1	2				ORC3	0	1	1	0	0	2
	SCN1A	0	1	0	0	1	2				ORC5	0	0	1	0	1	2
	SCYL3	0	0	1	1	0	2				OSGEPL1	0	0	1	1	0	2
	SCYL3	0	0	1	1	0	2				OTUB1	0	0	0	1	1	2
	SEC61A2	0	0	1	1	0	2				OTUD4	0	0	1	0	1	2
	SELPLG	0	1	0	0	1	2				OXSM	1	0	1	0	0	2
	SENP5	0	1	0	1	0	2				P2RY6	1	0	1	0	0	2
	SETD2	0	0	1	1	0	2				P4HA2	1	0	1	0	0	2
	SETD2	0	0	1	1	0	2				PAAF1	0	1	1	0	0	2
	SETD5	0	0	1	1	0	2				PACS2	0	0	0	1	1	2
	SETDB1	0	0	1	1	0	2				PADI1	1	0	0	1	0	2
	SEZ6L	1	1	0	0	0	2				PAFAH1B1	0	0	1	1	0	2
	SFI1	1	0	0	0	1	2				PAFAH2	0	1	0	0	1	2
	SFN	0	1	0	0	1	2				PAIP1	0	0	1	0	1	2
	SFRS18	0	0	1	1	0	2				PALB2	0	0	1	1	0	2
	SGCD	0	1	0	0	1	2				PANK4	0	0	0	1	1	2
	SGK269	0	1	1	0	0	2				PANX1	1	0	1	0	0	2
	SGPL1	1	0	0	1	0	2				PAPOLG	0	1	1	0	0	2
	SGTA	0	1	1	0	0	2				PAPPA2	0	1	0	1	0	2
	SH2D2A	0	1	0	0	1	2				PARP2	0	1	1	0	0	2
	SH3BP2	1	0	0	1	0	2				PARP2	0	1	1	0	0	2
	SH3BP2	1	1	0	0	0	2				PARP4	0	1	1	0	0	2
	SH3BP5	1	0	0	1	0	2				PATZ1	0	0	0	1	1	2
	SH3GL2	0	1	1	0	0	2				PAXIP1	0	0	1	0	1	2
	SHFM1	0	1	0	1	0	2				PBLD	0	1	0	0	1	2
	SIAH1	0	0	1	1	0	2				PBX2	1	0	0	0	1	2
	SIGLEC6	1	0	0	0	1	2				PCDH9	0	1	0	0	1	2
	SIGLEC8	0	1	0	0	1	2				PCDHA1	1	1	0	0	0	2
	SIRPG	0	1	0	0	1	2				PCGF2	1	0	0	1	0	2
	SLC11A1	0	1	0	0	1	2				PCGF2	0	0	1	0	1	2
	SLC15A2	1	0	1	0	0	2				PCID2	0	1	0	0	1	2
	SLC16A3	0	1	0	0	1	2				PCNXL2	0	0	1	0	1	2
	SLC16A3	0	0	0	1	1	2				PDCD11	1	0	0	0	1	2
	SLC16A4	1	1	0	0	0	2				PDCD4	0	1	0	1	0	2
	SLC1A4	1	0	0	1	0	2				PDCD5	0	1	1	0	0	2
	SLC1A4	1	0	0	0	1	2				PDCD6	0	0	1	0	1	2
	SLC22A18AS	1	0	0	0	1	2				PDCL	1	1	0	0	0	2
	SLC25A24	1	0	0	1	0	2				PDE4DIP	0	1	1	0	0	2
	SLC25A36	1	0	0	0	1	2				PDE6D	0	1	1	0	0	2
	SLC25A36	0	1	0	0	1	2				PDK3	1	1	0	0	0	2
	SLC26A10	0	0	0	1	1	2				PDXDC1	0	1	0	1	0	2
	SLC28A3	0	1	0	0	1	2				PDZD8	1	0	1	0	0	2
	SLC2A14	0	0	0	1	1	2				PECAM1	0	0	0	1	1	2
	SLC2A6	0	1	0	0	1	2				PECI	0	1	1	0	0	2
	SLC34A2	1	0	1	0	0	2				PEX1	0	1	1	0	0	2
	SLC38A1	1	0	0	1	0	2				PEX10	1	1	0	0	0	2
	SLC38A2	1	0	1	0	0	2				PEX14	1	0	0	1	0	2
	SLC45A2	1	0	0	0	1	2				PEX3	0	1	0	0	1	2
	SLC4A4	0	1	0	0	1	2				PEX7	0	1	0	0	1	2
	SLC4A7	0	0	1	0	1	2				PFDN6	1	0	0	0	1	2
	SLC6A20	0	0	1	0	1	2				PFKP	1	0	0	1	0	2
	SLC6A6	0	1	0	0	1	2				PGAP2	0	1	0	1	0	2
	SLC7A1	1	1	0	0	0	2				PGGT1B	0	1	0	0	1	2
	SLC7A1	1	0	0	0	1	2				PGRMC2	1	0	1	0	0	2
	SLC7A11	1	0	0	1	0	2				PHF10	1	0	1	0	0	2
	SMAD2	1	0	0	1	0	2				PHF11	0	1	1	0	0	2
	SMAD4	1	0	1	0	0	2				PHF3	1	0	1	0	0	2
	SMAD5OS	0	1	1	0	0	2				PHKA2	0	0	0	1	1	2
	SMAP1	0	0	0	1	1	2				PHLDB1	1	0	1	0	0	2
	SMCHD1	0	0	1	1	0	2				PHTF1	0	1	1	0	0	2
	SMG5	0	1	1	0	0	2				PIAS2	1	0	0	0	1	2
	SMOX	1	0	1	0	0	2				PIGF	0	1	0	0	1	2
	SMR3B	1	1	0	0	0	2				PIGZ	0	0	1	0	1	2
	SMURF1	0	0	1	0	1	2				PIK3R1	0	0	0	1	1	2
	SMURF2	0	0	0	1	1	2				PIK3R4	1	0	1	0	0	2
	SNAI2	0	1	1	0	0	2				PIM2	1	0	0	1	0	2
	SNAPC4	0	1	0	0	1	2				PIN1	0	0	1	0	1	2
	SND1	0	0	1	0	1	2				PIN4	1	0	0	0	1	2
	SNIP1	0	0	1	1	0	2				PIR	0	1	1	0	0	2
	SNTB1	1	0	0	0	1	2				PITPNM1	0	0	0	1	1	2
	SOCS3	0	1	1	0	0	2				PJA1	1	0	1	0	0	2
	SON	0	0	1	1	0	2				PKNOX1	0	1	1	0	0	2
	SOS1	0	0	1	0	1	2				PKP4	0	1	0	0	1	2
	SOS2	1	0	0	1	0	2				PLAA	1	0	1	0	0	2
	SOX2	0	1	0	0	1	2				PLEC	0	0	1	0	1	2
	SOX2	0	1	1	0	0	2				PLIN2	1	0	1	0	0	2
	SP100	1	0	0	0	1	2				PLSCR1	0	0	1	0	1	2
	SPEN	0	1	1	0	0	2				PML	1	0	0	0	1	2
	SPI1	1	1	0	0	0	2				PMP22	0	0	0	1	1	2
	SPRED2	1	0	0	0	1	2				PMS1	0	1	1	0	0	2
	SPRR1B	0	0	1	0	1	2				PMS2P1	0	1	0	0	1	2
	SPSB3	1	0	0	1	0	2				PNN	1	0	0	0	1	2
	SPTLC2	0	0	0	1	1	2				PNO1	1	0	0	0	1	2
	SQLE	0	1	0	0	1	2				PNO1	0	0	0	1	1	2
	SQLE	0	1	0	0	1	2				POLA2	1	1	0	0	0	2
	SQSTM1	1	0	1	0	0	2				POLB	0	1	1	0	0	2
	SRCAP	0	0	1	0	1	2				POLD1	1	0	0	0	1	2
	SRD5A1	0	1	0	1	0	2				POLE2	0	0	1	1	0	2
	SREBF2	0	0	1	0	1	2				POLG2	0	0	0	1	1	2
	SRGN	0	0	0	1	1	2				POLI	0	1	1	0	0	2
	SRPK2	0	0	1	1	0	2				POLQ	0	1	0	0	1	2
	SRPK3	1	1	0	0	0	2				POLQ	0	0	1	0	1	2
	SRRM2	1	0	1	0	0	2				POLR1B	0	0	1	1	0	2
	SRRM2	0	0	1	0	1	2				POLR1C	1	0	0	0	1	2
	SRSF5	1	0	1	0	0	2				POLR2D	1	1	0	0	0	2
	SRSF7	0	0	1	1	0	2				POLR2F	1	0	0	1	0	2
	SSBP2	1	0	0	1	0	2				POLR2H	1	0	0	1	0	2
	SSX1	1	0	1	0	0	2				POLR2I	0	1	0	1	0	2
	SSX4	0	1	1	0	0	2				POLR2J2	0	1	0	1	0	2
	ST7	0	0	0	1	1	2				POLR2L	1	0	0	1	0	2
	ST8SIA3	1	1	0	0	0	2				POLR3B	0	0	1	1	0	2
	STAC	0	1	0	0	1	2				POLR3K	1	0	0	1	0	2
	STAM2	0	0	1	1	0	2				POLRMT	1	0	0	1	0	2
	STAT3	1	0	0	1	0	2				POM121	1	0	0	0	1	2
	STC1	0	0	1	0	1	2				POM121	1	0	0	0	1	2
	STK19	0	0	0	1	1	2				POMGNT1	1	0	0	0	1	2
	STK24	1	1	0	0	0	2				POMT1	0	1	0	0	1	2
	STMN3	0	1	0	0	1	2				PON2	0	1	0	0	1	2
	STRN3	0	0	1	1	0	2				PORCN	1	0	0	1	0	2
	STX3	1	0	1	0	0	2				PPAT	1	0	0	1	0	2
	STXBP6	1	0	1	0	0	2				PPAT	0	0	0	1	1	2
	SUMO4	1	0	1	0	0	2				PPFIA3	1	1	0	0	0	2
	SUPT3H	1	0	0	0	1	2				PPFIA3	1	0	0	1	0	2
	SUPT6H	0	0	1	1	0	2				PPIF	1	0	0	0	1	2
	SUPT7L	0	0	1	1	0	2				PPIL2	1	0	0	0	1	2
	SUV420H1	1	0	0	1	0	2				PPIP5K2	0	1	0	0	1	2
	SUZ12P	1	0	0	0	1	2				PPM1F	1	0	0	1	0	2
	SV2A	0	1	0	0	1	2				PPM1F	0	0	1	0	1	2
	SVIL	0	1	0	0	1	2				PPM1H	1	0	0	0	1	2
	SYN3	0	1	0	0	1	2				PPOX	0	0	1	1	0	2
	SYNGR3	0	0	1	0	1	2				PPP1CA	0	1	0	1	0	2
	SYT1	1	1	0	0	0	2				PPP1R14B	0	0	0	1	1	2
	TAF1A	0	0	1	1	0	2				PPP1R7	0	1	0	1	0	2
	TAF1D	0	0	1	1	0	2				PPP1R7	0	0	1	1	0	2
	TAF7	0	0	1	1	0	2				PPP2R4	1	0	0	0	1	2
	TANK	1	0	0	1	0	2				PPP2R5C	0	1	1	0	0	2
	TANK	1	0	0	1	0	2				PPP5C	0	1	0	0	1	2
	TAPBP	1	0	1	0	0	2				PPP6R1	0	0	1	1	0	2
	TAPT1	0	1	0	0	1	2				PPPDE1	0	0	0	1	1	2
	TAS2R1	0	1	1	0	0	2				PPT2	0	0	1	0	1	2
	TBC1D9	1	0	0	0	1	2				PRDX4	1	0	0	1	0	2
	TBPL1	0	0	1	1	0	2				PREP	1	0	1	0	0	2
	TCEAL2	1	0	0	0	1	2				PRICKLE4	1	0	0	1	0	2
	TCEB3B	0	1	0	0	1	2				PRIM1	0	1	1	0	0	2
	TCF4	1	0	0	1	0	2				PRIM2	0	1	0	0	1	2
	TCL6	0	1	1	0	0	2				PRKAR2A	1	1	0	0	0	2
	TCP11	0	1	0	0	1	2				PRKCSH	0	0	0	1	1	2
	TDG	0	0	1	1	0	2				PRKDC	0	1	0	0	1	2
	TEAD1	0	1	1	0	0	2				PRKRA	0	1	0	1	0	2
	TERF2IP	0	0	1	1	0	2				PRKX	0	0	1	1	0	2
	TES	1	0	0	1	0	2				PRMT7	0	1	1	0	0	2
	TF	1	1	0	0	0	2				Probe	1	0	1	0	0	2
	TFE3	0	0	1	1	0	2				Probe	1	1	0	0	0	2
	TGFB2	0	1	1	0	0	2				Probe	1	0	1	0	0	2
	TGFB2	0	1	1	0	0	2				Probe	1	0	1	0	0	2
	TGFB2	0	0	1	0	1	2				Probe	1	0	0	0	1	2
	TGM2	0	1	0	0	1	2				Probe	1	0	1	0	0	2
	TIMP1	1	0	0	0	1	2				Probe	1	0	1	0	0	2
	TIMP3	0	1	0	0	1	2				Probe	1	0	1	0	0	2
	TLK2	0	1	0	1	0	2				Probe	1	0	0	1	0	2
	TLK2	0	0	1	1	0	2				Probe	1	0	0	1	0	2
	TLR6	0	0	1	0	1	2				Probe	1	0	1	0	0	2
	TMEM111	0	0	1	1	0	2				Probe	1	0	0	0	1	2
	TMEM135	1	0	0	1	0	2				Probe	1	1	0	0	0	2
	TMEM140	1	1	0	0	0	2				Probe	1	0	0	0	1	2
	TMEM19	1	1	0	0	0	2				Probe	1	0	1	0	0	2
	TMEM47	0	1	1	0	0	2				Probe	1	0	0	0	1	2
	TMEM53	1	0	0	0	1	2				Probe	1	0	0	0	1	2
	TMEM66	0	0	0	1	1	2				Probe	0	1	1	0	0	2
	TMEM87A	1	0	1	0	0	2				Probe	0	1	1	0	0	2
	TMEM87A	0	0	1	1	0	2				Probe	0	1	1	0	0	2
	TNF	1	1	0	0	0	2				Probe	0	1	0	1	0	2
	TNFRSF10B	1	0	0	1	0	2				Probe	0	1	1	0	0	2
	TNFRSF10B	1	0	0	1	0	2				Probe	0	1	1	0	0	2
	TNFRSF10B	0	0	1	0	1	2				Probe	0	1	1	0	0	2
	TNFRSF11B	0	1	0	0	1	2				Probe	0	1	1	0	0	2
	TNFRSF9	0	1	1	0	0	2				Probe	0	1	0	1	0	2
	TNFSF10	1	0	0	1	0	2				Probe	0	1	0	1	0	2
	TNFSF10	1	0	0	0	1	2				Probe	0	1	0	1	0	2
	TNKS	1	1	0	0	0	2				Probe	0	1	0	1	0	2
	TNMD	0	1	0	0	1	2				Probe	0	1	1	0	0	2
	TNXB	0	1	0	0	1	2				Probe	0	1	0	0	1	2
	TOLLIP	1	0	1	0	0	2				Probe	0	1	1	0	0	2
	TOP1	0	1	1	0	0	2				Probe	0	0	1	1	0	2
	TOR1AIP1	0	0	1	1	0	2				Probe	0	0	1	0	1	2
	TOX4	0	0	1	0	1	2				Probe	0	0	1	1	0	2
	TP63	1	1	0	0	0	2				Probe	0	0	1	1	0	2
	TPH1	0	1	0	0	1	2				Probe	0	0	1	1	0	2
	TPP1	1	0	0	1	0	2				Probe	0	0	1	0	1	2
	TPT1	0	1	0	0	1	2				Probe	0	0	1	1	0	2
	TPT1	0	0	0	1	1	2				Probe	0	0	1	0	1	2
	TRA2A	1	0	1	0	0	2				Probe	0	0	1	1	0	2
	TRAF3IP3	1	0	0	0	1	2				Probe	0	0	1	0	1	2
	TRAF3IP3	1	0	0	1	0	2				Probe	0	0	0	1	1	2
	TRAF3IP3	1	1	0	0	0	2				Probe	0	0	0	1	1	2
	TRAK1	0	1	0	0	1	2				Probe	0	0	0	1	1	2
	TRAPPC10	1	0	1	0	0	2				Probe	0	0	0	1	1	2
	TRH	0	1	0	0	1	2				Probe	0	0	0	1	1	2
	TRIB1	0	0	0	1	1	2				PRPF31	1	0	0	0	1	2
	TRIM2	1	0	0	0	1	2				PRPF31	0	1	0	0	1	2
	TRIM25	1	0	0	0	1	2				PRPF4	1	0	0	0	1	2
	TRIM31	0	1	0	0	1	2				PRPF4B	0	1	0	0	1	2
	TRIM36	1	0	0	1	0	2				PRPF4B	0	1	0	0	1	2
	TRIM37	0	1	0	1	0	2				PRPF6	0	0	1	0	1	2
	TRIO	0	0	1	0	1	2				PRPF8	0	0	0	1	1	2
	TRMT61A	0	1	1	0	0	2				PRR5	1	0	0	1	0	2
	TRPC3	1	0	1	0	0	2				PRR7	0	0	1	1	0	2
	TRPC4	0	0	1	0	1	2				PRRC1	1	0	1	0	0	2
	TSC22D2	0	0	1	0	1	2				PRRG2	0	1	1	0	0	2
	TSC22D2	0	0	1	0	1	2				PSD3	0	1	0	1	0	2
	TSGA10	0	1	0	0	1	2				PSIP1	0	1	0	0	1	2
	TSKS	0	1	0	0	1	2				PSIP1	0	1	1	0	0	2
	TSPAN2	1	1	0	0	0	2				PSMA5	0	0	1	0	1	2
	TSPYL2	0	0	0	1	1	2				PSMD1	0	1	0	0	1	2
	TTLL7	0	1	0	0	1	2				PSME3	0	0	0	1	1	2
	TUBA1A	0	1	0	0	1	2				PSMF1	0	1	0	0	1	2
	TUBA1C	0	1	0	0	1	2				PSPH	0	1	1	0	0	2
	TXK	0	0	1	0	1	2				PTBP1	0	1	0	0	1	2
	TXNL4B	0	0	1	1	0	2				PTCD1	1	0	1	0	0	2
	TXNRD1	0	1	0	1	0	2				PTCD2	0	1	1	0	0	2
	TXNRD2	1	0	0	0	1	2				PTCD3	1	0	0	1	0	2
	TYMP	1	1	0	0	0	2				PTER	0	0	1	0	1	2
	UBAP1	0	1	1	0	0	2				PTPLAD1	1	0	0	0	1	2
	UBAP1	0	0	1	0	1	2				PTPN2	0	0	1	1	0	2
	UBAP2	0	1	0	0	1	2				PTPN3	1	0	1	0	0	2
	UBAP2	0	0	1	0	1	2				PTPRF	1	0	0	1	0	2
	UBC	0	1	0	0	1	2				PTPRU	1	0	0	0	1	2
	UBE2B	1	0	0	1	0	2				PURA	0	1	1	0	0	2
	UBE2D1	1	0	0	1	0	2				PUS7	1	0	0	0	1	2
	UBE2W	0	0	1	1	0	2				PVRL2	0	0	0	1	1	2
	UBIAD1	0	1	1	0	0	2				PWP1	1	0	1	0	0	2
	UBOX5	1	0	0	1	0	2				PWP1	1	0	1	0	0	2
	UBQLN2	0	1	0	1	0	2				PYCARD	0	1	1	0	0	2
	UBR2	0	0	1	1	0	2				QARS	0	0	1	1	0	2
	UBXN4	0	0	0	1	1	2				QRSL1	0	0	0	1	1	2
	UBXN7	0	0	1	1	0	2				R3HCC1	0	0	1	0	1	2
	UCP3	0	1	0	0	1	2				RAB14	0	1	0	0	1	2
	USO1	0	0	0	1	1	2				RAB23	0	1	0	0	1	2
	USO1	0	0	0	1	1	2				RAB26	1	0	1	0	0	2
	USP15	0	0	1	1	0	2				RAB27A	0	1	1	0	0	2
	USP22	1	1	0	0	0	2				RAB31	0	0	1	0	1	2
	USP22	0	1	0	0	1	2				RAB3GAP2	0	1	1	0	0	2
	USP47	0	0	1	1	0	2				RAB3IL1	1	0	0	1	0	2
	USP53	1	0	1	0	0	2				RAB40B	1	0	1	0	0	2
	USP8	0	0	1	1	0	2				RAB4A	0	0	1	1	0	2
	UVRAG	0	0	1	0	1	2				RAB4A	0	0	0	1	1	2
	VAC14	0	0	1	0	1	2				RABEP1	1	1	0	0	0	2
	VAPB	0	0	1	1	0	2				RAD51AP1	0	0	1	0	1	2
	VAV1	1	1	0	0	0	2				RAD51C	0	1	1	0	0	2
	VAV3	1	0	0	0	1	2				RAD51L3	0	1	0	1	0	2
	VEGFA	1	1	0	0	0	2				RAD54B	1	0	0	0	1	2
	VEGFA	1	0	0	0	1	2				RAI14	1	1	0	0	0	2
	VEZF1	1	0	1	0	0	2				RALBP1	0	0	1	0	1	2
	VILL	1	1	0	0	0	2				RALGDS	1	0	1	0	0	2
	VIPR2	0	1	0	1	0	2				RAMP1	1	0	0	1	0	2
	VPS11	0	0	1	1	0	2				RANBP3	0	1	0	1	0	2
	VSNL1	0	0	0	1	1	2				RANBP6	0	0	1	0	1	2
	WAC	0	0	1	1	0	2				RANGAP1	0	1	0	0	1	2
	WAPAL	0	1	0	1	0	2				RARS	0	1	1	0	0	2
	WARS	1	0	0	1	0	2				RBBP6	0	1	0	0	1	2
	WDR45	1	0	0	0	1	2				RBBP9	1	0	0	1	0	2
	WDR55	1	1	0	0	0	2				RBL1	0	1	0	0	1	2
	WDR78	0	0	1	0	1	2				RBL2	0	1	1	0	0	2
	WFDC2	1	1	0	0	0	2				RBM12	1	0	0	0	1	2
	WIPF1	1	0	0	1	0	2				RBM14	1	0	0	0	1	2
	WIPF2	0	0	1	1	0	2				RBM25	1	0	0	0	1	2
	WIPF2	0	0	1	1	0	2				RBM25	0	0	0	1	1	2
	WIPI1	0	0	0	1	1	2				RBM26	0	1	0	0	1	2
	WNT2	1	0	0	0	1	2				RBM42	0	1	0	1	0	2
	WSB1	1	0	0	0	1	2				RBM8A	0	0	1	0	1	2
	WSB1	0	1	1	0	0	2				RBMX2	0	1	0	1	0	2
	WWP2	1	0	1	0	0	2				RBMX2	0	0	1	0	1	2
	XCL1	1	0	0	0	1	2				RECQL4	0	1	0	1	0	2
	XPNPEP1	0	1	0	0	1	2				RER1	0	0	0	1	1	2
	XPOT	1	0	0	1	0	2				REXO4	1	0	0	0	1	2
	XRCC4	1	0	0	0	1	2				RFC1	0	1	0	0	1	2
	YAF2	0	0	1	1	0	2				RFC3	0	1	0	0	1	2
	YAP1	0	1	1	0	0	2				RFC4	0	1	1	0	0	2
	YARS	1	0	1	0	0	2				RFC5	0	1	0	0	1	2
	YBX1	1	0	1	0	0	2				RFC5	0	0	0	1	1	2
	YIF1B	1	0	0	0	1	2				RFX5	0	0	1	1	0	2
	YIPF6	0	0	1	1	0	2				RGS14	1	0	0	1	0	2
	YTHDF3	0	0	1	1	0	2				RGS19	0	1	1	0	0	2
	ZBTB11	0	0	1	1	0	2				RHBDD3	1	1	0	0	0	2
	ZBTB17	0	0	1	0	1	2				RHOBTB1	0	0	1	0	1	2
	ZBTB17	0	0	1	1	0	2				RHOBTB2	0	1	1	0	0	2
	ZBTB20	1	1	0	0	0	2				RHOT1	0	1	1	0	0	2
	ZBTB3	1	0	0	1	0	2				RIBC2	0	1	1	0	0	2
	ZC3H11A	0	1	1	0	0	2				RIN2	1	0	1	0	0	2
	ZC3H11A	0	0	1	1	0	2				RING1	0	0	0	1	1	2
	ZC3H7A	0	0	1	1	0	2				RNASEH2A	0	1	0	0	1	2
	ZCCHC2	0	1	0	1	0	2				RNASET2	1	0	0	0	1	2
	ZEB1	1	0	0	1	0	2				RNASET2	1	1	0	0	0	2
	ZFAND1	1	0	0	1	0	2				RNF14	0	1	1	0	0	2
	ZFAND3	1	0	0	1	0	2				RNF14	0	1	1	0	0	2
	ZFAND5	0	0	1	1	0	2				RNF146	0	1	0	1	0	2
	ZFAND5	0	0	1	1	0	2				RNF34	0	0	1	0	1	2
	ZFAND6	1	0	0	1	0	2				RNF8	1	0	0	0	1	2
	ZFP36L1	0	1	1	0	0	2				RNFT2	1	1	0	0	0	2
	ZFX	0	0	1	1	0	2				RNH1	0	1	0	0	1	2
	ZKSCAN5	0	0	0	1	1	2				RNMTL1	1	0	0	0	1	2
	ZMYM2	0	0	1	1	0	2				RNPEP	0	1	0	1	0	2
	ZNF134	0	0	1	1	0	2				RPA1	0	1	0	0	1	2
	ZNF140	1	0	0	1	0	2				RPAIN	1	0	0	0	1	2
	ZNF167	1	1	0	0	0	2				RPAP3	0	1	1	0	0	2
	ZNF184	1	0	0	1	0	2				RPL37A	0	1	0	0	1	2
	ZNF193	1	0	0	1	0	2				RPP21	0	1	1	0	0	2
	ZNF23	1	0	0	1	0	2				RPS3A	1	1	0	0	0	2
	ZNF236	0	0	1	1	0	2				RRBP1	1	1	0	0	0	2
	ZNF24	1	0	1	0	0	2				RREB1	0	0	0	1	1	2
	ZNF24	0	0	1	1	0	2				RRM1	0	1	0	0	1	2
	ZNF254	0	1	0	0	1	2				RRM2	1	0	0	0	1	2
	ZNF264	0	0	1	0	1	2				RRP12	1	1	0	0	0	2
	ZNF267	0	0	1	1	0	2				RRP7A	1	0	1	0	0	2
	ZNF3	1	0	0	0	1	2				RSAD1	0	0	1	1	0	2
	ZNF302	1	0	0	1	0	2				RUFY2	0	1	1	0	0	2
	ZNF35	0	0	1	1	0	2				RUVBL2	0	1	0	1	0	2
	ZNF394	0	0	1	1	0	2				RWDD2A	0	0	1	0	1	2
	ZNF408	0	1	0	1	0	2				RYK	0	1	0	0	1	2
	ZNF410	1	0	0	1	0	2				SAC3D1	0	0	1	0	1	2
	ZNF468	0	0	1	1	0	2				SACS	0	0	1	0	1	2
	ZNF516	1	0	0	0	1	2				SAFB	0	1	0	0	1	2
	ZNF586	0	0	1	1	0	2				SBNO1	1	0	0	0	1	2
	ZNF592	1	0	1	0	0	2				SCAMP1	0	1	0	0	1	2
	ZNF749	0	1	0	0	1	2				SCAMP5	0	0	0	1	1	2
	ZNF821	0	0	0	1	1	2				SCAND1	0	0	1	0	1	2
	ZNF821	0	0	0	1	1	2				SCAP	0	0	0	1	1	2
	ZNF85	0	0	0	1	1	2				SCCPDH	0	0	1	1	0	2
	ZNF93	1	0	1	0	0	2				SCNM1	0	0	1	0	1	2
	ZSCAN18	0	0	1	0	1	2				SCO2	1	0	1	0	0	2
	ZZZ3	1	0	0	1	0	2				SDC1	1	0	0	1	0	2
											SDCCAG3	0	1	0	0	1	2
											SDHA	0	0	0	1	1	2
											SDHAP1	1	0	0	1	0	2
											SDHD	0	1	0	0	1	2
											SDR39U1	0	1	1	0	0	2
											SEC22A	0	1	1	0	0	2
											SEC22B	0	1	1	0	0	2
											SEC23IP	1	0	0	0	1	2
											SEC63	0	1	1	0	0	2
											SEH1L	0	0	1	0	1	2
											SELT	0	1	0	1	0	2
											SENP2	0	1	0	1	0	2
											SENP3	1	0	0	1	0	2
											SEPT8	0	1	0	0	1	2
											SEPT9	1	0	1	0	0	2
											SERBP1	1	0	0	0	1	2
											SERGEF	0	0	1	1	0	2
											SERPINB1	0	1	1	0	0	2
											SERTAD3	1	1	0	0	0	2
											SET	0	1	0	0	1	2
											SETD4	0	1	1	0	0	2
											SETMAR	0	0	1	0	1	2
											SF1	0	0	0	1	1	2
											SF3B3	0	1	0	1	0	2
											SFMBT1	1	0	0	0	1	2
											SFT2D2	0	0	1	0	1	2
											SGMS1	1	0	1	0	0	2
											SHANK2	1	1	0	0	0	2
											SHQ1	1	0	0	0	1	2
											SHQ1	1	0	0	1	0	2
											SIDT1	0	1	1	0	0	2
											SIGLEC15	0	0	1	1	0	2
											SIGMAR1	1	1	0	0	0	2
											SIP1	0	0	1	0	1	2
											SIP1	0	0	1	0	1	2
											SIRT3	1	0	1	0	0	2
											SIRT5	0	1	1	0	0	2
											SIVA1	1	0	0	1	0	2
											SKAP1	1	0	0	1	0	2
											SKAP2	0	1	0	1	0	2
											SLBP	1	0	0	0	1	2
											SLC11A2	1	0	0	1	0	2
											SLC12A9	0	1	0	1	0	2
											SLC16A1	1	0	0	1	0	2
											SLC16A6	1	0	0	0	1	2
											SLC16A7	1	0	0	1	0	2
											SLC19A1	0	0	0	1	1	2
											SLC24A1	0	1	1	0	0	2
											SLC25A11	0	0	0	1	1	2
											SLC25A16	1	0	0	0	1	2
											SLC25A21	1	1	0	0	0	2
											SLC25A28	0	0	1	0	1	2
											SLC25A32	1	0	0	0	1	2
											SLC25A4	0	0	0	1	1	2
											SLC25A44	1	0	0	1	0	2
											SLC29A1	1	0	0	0	1	2
											SLC29A3	1	1	0	0	0	2
											SLC35A1	0	1	0	1	0	2
											SLC35A3	0	1	0	0	1	2
											SLC35D2	0	0	1	1	0	2
											SLC37A4	0	1	1	0	0	2
											SLC37A4	0	1	1	0	0	2
											SLC39A4	1	0	0	0	1	2
											SLC39A8	0	0	1	0	1	2
											SLC5A3	1	0	0	0	1	2
											SLC5A6	1	0	0	1	0	2
											SLC6A8	1	0	0	1	0	2
											SLK	0	0	1	1	0	2
											SLMO2	0	0	1	0	1	2
											SLTM	0	1	0	1	0	2
											SMAD1	0	0	1	0	1	2
											SMAD5	1	0	0	0	1	2
											SMARCA2	0	1	0	0	1	2
											SMARCA4	1	0	0	1	0	2
											SMARCAL1	0	1	1	0	0	2
											SMARCE1	0	1	1	0	0	2
											SMC3	0	0	1	0	1	2
											SMCR7L	0	0	0	1	1	2
											SMTN	1	0	0	0	1	2
											SMYD2	0	0	1	0	1	2
											SNAPC3	0	0	1	1	0	2
											SNAPC4	1	0	0	1	0	2
											SNHG3	0	0	1	0	1	2
											SNRNP40	0	1	0	0	1	2
											SNRPD1	1	0	0	0	1	2
											SNX10	0	1	1	0	0	2
											SNX7	1	1	0	0	0	2
											SOBP	0	1	0	1	0	2
											SOCS3	1	0	0	1	0	2
											SOLH	0	0	1	0	1	2
											SORD	0	0	0	1	1	2
											SORL1	0	1	1	0	0	2
											SP100	0	1	1	0	0	2
											SP110	0	1	1	0	0	2
											SP110	0	0	1	0	1	2
											SPATA2	1	1	0	0	0	2
											SPATA5L1	1	0	0	0	1	2
											SPATA7	0	1	1	0	0	2
											SPCS3	1	0	0	1	0	2
											SPDEF	1	0	0	1	0	2
											SPG21	1	0	0	1	0	2
											SPR	1	0	0	0	1	2
											SR140	0	1	0	0	1	2
											SRD5A1	0	0	1	0	1	2
											SRF	0	1	0	1	0	2
											SRP72	0	1	1	0	0	2
											SRPR	1	1	0	0	0	2
											SRR	0	1	0	1	0	2
											SRRM1	1	0	0	1	0	2
											SRSF11	0	1	0	0	1	2
											SRSF2	1	0	0	1	0	2
											SRSF2	1	0	0	1	0	2
											SRSF2	1	0	0	0	1	2
											SRSF3	1	0	0	1	0	2
											SRSF7	1	0	0	0	1	2
											SRSF8	0	0	1	0	1	2
											SRSF8	0	0	1	0	1	2
											SSX2IP	0	1	0	0	1	2
											SSX2IP	0	0	1	0	1	2
											SSX2IP	0	0	1	1	0	2
											ST20	0	1	0	1	0	2
											ST3GAL2	0	0	1	1	0	2
											ST3GAL4	1	1	0	0	0	2
											ST3GAL4	0	1	0	1	0	2
											ST5	1	0	0	1	0	2
											ST6GALNAC4	0	0	1	1	0	2
											ST6GALNAC4	0	0	1	1	0	2
											STAMBP	0	1	1	0	0	2
											STAU1	0	1	0	0	1	2
											STK10	0	0	1	0	1	2
											STK17A	1	0	0	1	0	2
											STK24	0	1	0	0	1	2
											STK38L	0	1	1	0	0	2
											STMN1	0	1	0	0	1	2
											STRADA	0	1	0	0	1	2
											STX12	0	0	1	1	0	2
											STX4	1	1	0	0	0	2
											STYK1	1	0	0	0	1	2
											SUCLG2	0	1	0	0	1	2
											SUCLG2	0	1	0	0	1	2
											SUGP2	0	0	0	1	1	2
											SUPT16H	0	0	1	0	1	2
											SUV39H1	1	0	0	1	0	2
											SUV39H2	1	0	0	0	1	2
											SYNC	1	0	0	0	1	2
											SYNCRIP	1	0	0	0	1	2
											SYNJ2	0	1	1	0	0	2
											SYNJ2	0	0	1	1	0	2
											SYNM	1	0	1	0	0	2
											SYPL1	0	1	0	0	1	2
											TACO1	0	1	0	0	1	2
											TAF11	0	1	1	0	0	2
											TAF12	0	1	0	0	1	2
											TAF5	0	1	0	0	1	2
											TAF9B	1	1	0	0	0	2
											TAGLN2	0	1	0	0	1	2
											TARDBP	1	0	0	0	1	2
											TBC1D13	1	0	0	0	1	2
											TBC1D16	1	0	1	0	0	2
											TBC1D2B	0	0	1	0	1	2
											TBC1D30	1	0	1	0	0	2
											TBC1D30	1	0	1	0	0	2
											TBC1D4	1	0	0	1	0	2
											TBCD	1	0	0	1	0	2
											TBL3	0	0	1	0	1	2
[truncated: 215 more rows]
